# Supplementary material for: Identification and comparative analysis of sixteen fungal peptidyl-prolyl cis/trans isomerase repertoires
Source: BMC Genomics. 2006 Sep 22;7:244. doi: 10.1186/1471-2164-7-244 (PMC1618848; doi:10.1186/1471-2164-7-244)
Supplement: Additional File 2 — Pairwise Expected (E)-values and bit scores of the cyclophilins. Pairwise expected (E)-values and bit scores for all members of each of the individual cyclophilin groups, and a global comparison of all the cyclophilins identified here. [file 1471-2164-7-244-S2.xls]

## Sheet: All-Evalue
E-values	AfCwc27	AfCyp1	AfCyp10	AfCyp2	AfCyp3	AfCyp4	AfCyp5	AfCyp6	AfCyp7	AfCyp8	AfCyp9	AnCwc27	AnCyp1	AnCyp10	AnCyp2	AnCyp3	AnCyp4	AnCyp5	AnCyp6	AnCyp7	AnCyp8	AnCyp9	CaCyp1	CaCyp2	CaCyp3	CaCyp4	CaCyp5	CaCyp6	CgCyp1	CgCyp2	CgCyp3	CgCyp4	CgCyp5	CgCyp6	CnCwc27	CnCyp1	CnCyp10	CnCyp11	CnCyp12	CnCyp2	CnCyp3	CnCyp4	CnCyp5	CnCyp6	CnCyp7	CnCyp8	CnCyp9	DhCwc27	DhCyp1
AfCwc27		6e-27	7e-16	1e-08	3e-16	2e-11	3e-17	2e-08	7e-08	2e-07	2e-09	5e-171	2e-12	3e-17	3e-27	3e-10	2e-18	2e-18	4e-10	5e-14	2e-07	2e-09	5e-08	2e-13	3e-15	6e-12	8e-14	1e-05	7e-10	1e-11	2e-10	5e-06	1e-09	2e-08	5e-38	1e-20	9e-14	4e-13	5e-20	1e-21	7e-14	7e-17	2e-14	2e-13	6e-06	1e-08	1e-18	9e-27	3e-07
AfCyp1	2e-18		2e-36	2e-26	7e-28	7e-27	6e-23	2e-32	2e-26	8e-16	3e-27	8e-18	2e-30	3e-37	1e-87	3e-25	2e-27	7e-24	3e-32	1e-31	1e-13	2e-26	2e-29	5e-26	3e-30	2e-29	2e-33	3e-18	3e-27	9e-33	9e-30	2e-11	5e-27	9e-21	1e-39	7e-32	1e-30	5e-34	2e-37	4e-61	6e-31	3e-35	3e-30	7e-29	8e-30	9e-26	9e-27	9e-09	2e-28
AfCyp10	3e-16	2e-43		2e-29	5e-37	6e-25	2e-19	3e-29	6e-31	2e-14	6e-30	1e-15	2e-35	0	6e-43	2e-24	2e-37	8e-23	1e-30	3e-37	5e-13	2e-30	5e-30	7e-25	7e-36	3e-32	6e-33	3e-20	2e-27	3e-35	8e-31	7e-14	2e-29	5e-24	3e-28	1e-33	2e-24	9e-33	1e-178	2e-31	1e-36	1e-33	1e-35	1e-30	3e-28	3e-29	3e-23	4e-06	2e-29
AfCyp2	2e-07	9e-32	5e-29		1e-50	5e-46	2e-18	2e-49	2e-50	4e-05	7e-17	6e-08	1e-67	5e-29	2e-32	3e-51	9e-52	1e-19	6e-48	9e-60	8e-06	1e-16	1e-63	2e-50	9e-50	4e-39	3e-52	2e-25	6e-60	5e-64	1e-48	3e-18	3e-44	7e-31	2e-20	2e-20	9e-41	2e-19	4e-26	2e-25	1e-70	4e-53	2e-69	5e-53	1e-46	4e-46	2e-13	n/c	2e-62
AfCyp3	3e-10	6e-28	2e-30	4e-44		8e-33	7e-17	1e-41	2e-49	4e-07	9e-18	8e-10	1e-45	6e-31	8e-28	1e-36	4e-94	1e-19	6e-42	4e-57	4e-08	6e-17	2e-45	5e-40	1e-44	4e-37	4e-49	4e-27	1e-42	1e-47	3e-39	5e-16	2e-45	2e-34	1e-16	1e-22	6e-45	3e-22	5e-24	1e-23	2e-48	3e-61	2e-43	1e-42	2e-43	3e-44	4e-15	5e-06	2e-42
AfCyp4	8e-11	3e-32	5e-24	4e-46	1e-39		8e-18	6e-41	1e-35	7e-05	3e-17	6e-10	8e-51	5e-24	1e-32	3e-66	2e-39	6e-21	8e-39	3e-44	3e-06	2e-16	7e-45	5e-37	1e-39	2e-32	2e-42	1e-20	2e-45	1e-49	1e-33	4e-12	2e-34	3e-23	1e-21	2e-19	1e-32	1e-21	3e-21	7e-25	3e-52	4e-43	3e-52	1e-42	3e-33	6e-33	2e-13	6e-07	7e-47
AfCyp5	2e-13	4e-23	2e-16	1e-14	6e-18	1e-12		2e-13	2e-12	5e-12	6e-14	6e-13	4e-16	2e-16	3e-21	7e-11	4e-18	7e-101	9e-14	9e-18	1e-12	6e-14	1e-13	7e-13	4e-16	2e-15	6e-17	3e-08	2e-14	7e-20	6e-13	n/c	8e-11	2e-14	1e-18	1e-28	2e-17	2e-19	3e-17	1e-17	2e-16	5e-17	2e-16	3e-15	1e-09	1e-11	4e-17	2e-05	8e-14
AfCyp6	8e-08	1e-37	9e-29	8e-49	2e-49	1e-40	1e-17		1e-48	1e-08	1e-18	2e-07	9e-56	3e-29	4e-37	9e-43	1e-50	7e-19	7e-78	8e-57	2e-07	5e-18	2e-51	2e-39	3e-61	6e-44	8e-54	1e-26	1e-53	4e-53	3e-53	3e-18	5e-43	6e-26	6e-23	5e-28	5e-43	2e-24	1e-28	2e-30	1e-54	4e-52	3e-52	3e-45	7e-65	6e-41	2e-15	1e-07	5e-50
AfCyp7	2e-07	3e-31	1e-30	1e-50	2e-56	8e-36	4e-16	5e-49		0.004	7e-18	1e-06	3e-52	2e-31	3e-31	6e-44	2e-58	8e-20	2e-47	3e-170	0.0003	1e-18	3e-50	6e-43	7e-46	1e-35	3e-88	1e-52	7e-48	2e-53	9e-45	7e-21	8e-70	7e-55	4e-19	2e-21	1e-47	6e-25	7e-29	2e-25	6e-58	6e-55	2e-53	1e-45	1e-42	8e-81	9e-13	0.001	1e-47
AfCyp8	1e-08	2e-22	1e-14	3e-06	2e-10	7e-06	5e-15	8e-10	0.0003		3e-13	6e-08	5e-08	2e-14	2e-21	7e-06	3e-09	1e-16	6e-12	3e-08	1e-170	3e-12	3e-07	0.12	5e-10	9e-11	8e-11	5e-07	7e-08	1e-09	5e-08	0.009	2e-09	1e-10	2e-17	3e-19	7e-09	8e-13	2e-17	4e-15	7e-09	6e-11	1e-07	3e-15	3e-06	0.014	4e-98	n/c	5e-08
AfCyp9	7e-09	1e-35	8e-30	3e-17	7e-23	1e-17	5e-19	1e-18	4e-18	1e-12		6e-08	4e-21	2e-29	3e-35	7e-16	7e-22	9e-22	5e-18	1e-24	1e-11	0	4e-17	5e-16	5e-19	4e-25	2e-22	2e-14	3e-15	2e-22	2e-18	9e-06	5e-21	2e-15	2e-36	7e-35	4e-23	1e-114	4e-27	7e-27	7e-19	1e-22	2e-19	2e-16	1e-16	6e-19	6e-23	5e-11	2e-18
AnCwc27	7e-174	2e-26	3e-15	4e-09	8e-16	2e-10	4e-17	4e-08	2e-08	1e-06	2e-08		3e-12	4e-16	5e-26	5e-09	1e-17	3e-18	3e-09	4e-15	3e-07	4e-08	7e-07	2e-12	3e-13	5e-13	1e-13	0.0003	2e-08	4e-10	1e-09	9e-06	2e-10	5e-08	1e-40	5e-20	5e-12	2e-14	2e-18	4e-22	2e-13	5e-15	1e-13	9e-13	2e-05	5e-10	1e-19	2e-29	4e-06
AnCyp1	2e-06	2e-30	4e-29	8e-59	2e-45	7e-42	2e-15	9e-48	4e-44	0.001	3e-15	2e-06		3e-29	5e-30	1e-46	1e-47	1e-16	2e-44	3e-54	0.0007	3e-14	3e-59	4e-45	1e-45	2e-35	1e-51	1e-23	2e-59	1e-60	5e-43	3e-15	4e-43	4e-27	9e-21	4e-21	1e-37	1e-21	4e-28	3e-21	8e-69	1e-46	4e-66	2e-51	9e-44	1e-43	9e-11	n/c	4e-58
AnCyp10	9e-17	1e-43	0	2e-29	2e-37	2e-24	3e-19	9e-30	1e-31	6e-14	2e-29	1e-15	2e-35		2e-43	4e-25	4e-37	5e-23	6e-31	4e-38	1e-12	6e-30	1e-30	2e-25	4e-36	3e-32	4e-33	4e-21	3e-28	5e-36	1e-30	6e-13	3e-29	9e-24	2e-28	6e-31	1e-24	8e-32	1e-178	6e-32	2e-36	7e-35	2e-35	1e-30	2e-28	2e-29	8e-22	2e-05	5e-30
AnCyp2	1e-18	1e-87	3e-36	4e-27	9e-28	2e-27	4e-21	7e-32	2e-26	9e-15	8e-27	2e-17	5e-30	4e-37		3e-25	2e-27	5e-22	1e-32	1e-31	1e-12	4e-26	1e-29	4e-26	3e-30	2e-29	7e-33	3e-18	5e-27	5e-33	8e-31	1e-12	7e-28	2e-21	1e-38	4e-33	8e-31	7e-34	7e-37	2e-60	1e-30	6e-35	2e-30	7e-29	2e-29	7e-26	7e-27	6e-08	2e-28
AnCyp3	1e-09	2e-30	7e-24	3e-51	2e-43	4e-66	1e-15	5e-43	1e-43	8e-05	2e-15	2e-08	2e-55	1e-24	2e-30		6e-46	9e-19	9e-41	5e-53	9e-05	3e-15	3e-48	4e-40	8e-37	1e-32	1e-47	4e-24	2e-50	1e-52	4e-37	3e-15	3e-38	1e-23	5e-19	2e-18	9e-33	6e-19	1e-22	7e-24	2e-58	5e-47	1e-56	1e-44	1e-36	4e-37	9e-13	0.0005	3e-49
AnCyp4	2e-12	1e-27	7e-31	4e-45	4e-94	1e-32	7e-17	4e-43	2e-51	1e-05	1e-16	2e-11	9e-48	1e-30	2e-27	3e-39		2e-20	1e-43	1e-58	4e-07	5e-16	5e-46	4e-41	2e-44	7e-37	7e-50	7e-28	8e-44	5e-49	3e-41	1e-17	3e-46	1e-34	5e-17	4e-25	2e-43	3e-21	8e-26	2e-23	5e-50	1e-60	1e-45	1e-42	1e-43	2e-47	1e-14	3e-07	4e-42
AnCyp5	4e-13	5e-24	2e-17	2e-14	9e-20	2e-15	1e-89	1e-13	2e-14	1e-12	7e-17	6e-13	8e-17	4e-18	4e-22	2e-13	2e-20		3e-14	1e-19	7e-13	3e-17	1e-15	6e-14	6e-17	6e-17	1e-19	1e-09	7e-16	6e-21	1e-14	0.29	5e-13	5e-16	1e-21	3e-30	8e-20	9e-23	2e-18	1e-19	4e-18	2e-18	4e-18	3e-16	1e-11	8e-14	6e-18	5e-06	3e-15
AnCyp6	1e-09	1e-37	5e-30	2e-47	1e-49	2e-38	1e-17	7e-78	3e-47	2e-11	1e-17	1e-08	2e-52	2e-30	8e-38	1e-40	3e-51	2e-19		3e-54	5e-10	9e-18	5e-49	5e-37	2e-61	8e-46	9e-53	1e-24	5e-51	2e-50	7e-56	8e-17	1e-40	2e-25	4e-23	2e-27	2e-43	7e-23	2e-28	3e-29	3e-52	1e-51	5e-50	4e-43	8e-64	5e-39	7e-18	6e-08	2e-49
AnCyp7	6e-08	5e-32	2e-31	3e-52	2e-57	7e-37	1e-16	4e-50	1e-156	0.0001	5e-19	2e-07	1e-54	2e-32	4e-32	1e-45	6e-59	6e-20	2e-47		8e-06	6e-19	2e-51	1e-44	2e-45	1e-36	8e-88	3e-51	4e-50	1e-55	1e-45	4e-22	2e-71	2e-53	5e-20	2e-22	1e-50	4e-26	2e-30	1e-26	5e-58	3e-56	1e-54	5e-46	5e-44	1e-76	2e-14	0.0002	1e-48
AnCyp8	3e-07	9e-21	1e-13	3e-07	6e-13	1e-06	1e-14	1e-08	4e-05	3e-163	8e-13	3e-07	2e-08	1e-13	1e-19	4e-06	2e-11	3e-17	2e-11	1e-09		9e-12	3e-08	0.04	2e-11	2e-12	1e-10	2e-07	6e-09	1e-10	5e-08	0.015	5e-10	2e-10	2e-16	5e-17	3e-09	2e-12	3e-16	8e-13	6e-10	1e-10	1e-08	1e-16	8e-06	0.004	4e-101	n/c	2e-08
AnCyp9	7e-09	6e-35	3e-30	4e-17	4e-22	6e-17	7e-19	2e-18	6e-19	1e-11	0	2e-07	4e-20	6e-30	1e-34	9e-16	4e-21	4e-22	3e-18	1e-24	1e-10		2e-16	1e-15	2e-18	1e-24	6e-22	1e-13	4e-14	7e-22	3e-18	1e-05	9e-21	6e-15	8e-35	5e-33	5e-22	1e-114	2e-26	1e-26	1e-18	2e-23	3e-19	9e-16	3e-15	5e-19	5e-22	3e-10	3e-17
CaCyp1	4e-07	5e-34	2e-29	7e-63	7e-52	2e-44	3e-17	2e-51	9e-50	2e-06	2e-16	7e-06	5e-67	5e-30	4e-34	7e-48	1e-52	1e-20	7e-49	1e-59	3e-07	1e-15		2e-58	2e-46	3e-38	4e-53	3e-25	6e-71	9e-73	4e-46	6e-20	2e-43	2e-32	8e-20	2e-23	1e-41	5e-23	2e-30	2e-28	3e-68	4e-50	7e-68	1e-53	4e-42	6e-43	8e-14	0.002	2e-73
CaCyp2	7e-09	4e-30	3e-26	7e-53	3e-48	2e-38	3e-15	6e-41	1e-44	8e-06	2e-13	2e-07	6e-52	3e-27	8e-30	1e-41	3e-49	1e-18	5e-39	6e-52	9e-07	4e-13	5e-62		3e-52	8e-38	4e-44	7e-23	5e-57	9e-68	1e-38	6e-17	2e-39	1e-31	3e-16	3e-18	4e-36	9e-23	2e-26	1e-23	2e-54	4e-46	1e-51	2e-45	2e-34	3e-38	3e-12	2e-05	2e-58
CaCyp3	3e-12	2e-30	3e-31	2e-44	1e-44	4e-34	4e-15	2e-55	6e-41	1e-07	2e-14	2e-10	8e-46	2e-31	2e-30	2e-31	2e-44	5e-17	1e-55	4e-45	6e-09	1e-13	5e-42	9e-45		1e-35	2e-44	1e-25	6e-41	1e-44	3e-49	9e-16	2e-38	1e-26	4e-18	6e-21	3e-34	2e-22	9e-30	1e-23	3e-45	1e-40	4e-44	1e-39	7e-52	3e-33	1e-15	0.0002	9e-42
CaCyp4	1e-07	1e-29	2e-26	5e-33	3e-37	2e-26	1e-14	5e-38	8e-30	2e-06	7e-20	9e-09	1e-35	2e-26	1e-29	7e-27	5e-37	3e-17	4e-40	1e-36	2e-07	2e-20	6e-33	2e-29	5e-35		1e-30	3e-15	6e-31	1e-35	7e-38	1e-20	1e-27	5e-20	9e-19	2e-21	3e-24	2e-25	7e-22	3e-24	9e-33	6e-34	2e-32	4e-30	2e-34	3e-28	2e-16	5e-07	2e-32
CaCyp5	1e-08	7e-34	2e-27	3e-45	2e-49	2e-35	4e-16	5e-47	2e-72	5e-06	7e-17	1e-07	4e-52	2e-27	3e-33	1e-40	3e-50	6e-20	5e-46	7e-84	2e-05	2e-16	2e-46	3e-38	1e-44	8e-31		2e-53	7e-47	4e-48	3e-41	1e-16	1e-84	7e-63	4e-18	4e-22	5e-49	4e-24	1e-27	3e-26	6e-53	5e-52	1e-49	2e-46	3e-42	4e-69	2e-13	8e-07	4e-46
CaCyp6	0.004	1e-18	2e-17	2e-23	2e-27	2e-18	2e-07	7e-24	4e-44	2e-05	3e-12	0.11	4e-24	3e-18	1e-18	4e-22	3e-28	6e-10	3e-22	1e-47	2e-05	3e-11	2e-23	9e-18	7e-26	2e-15	4e-52		3e-23	5e-26	5e-23	7e-14	8e-46	5e-81	3e-11	2e-14	3e-26	2e-12	5e-16	1e-16	3e-24	1e-27	8e-22	9e-26	1e-25	2e-40	1e-12	0.046	5e-24
CgCyp1	7e-09	2e-32	8e-27	3e-59	2e-49	6e-45	8e-18	1e-53	2e-47	9e-07	2e-14	2e-07	4e-67	1e-27	3e-32	4e-50	2e-50	4e-21	7e-51	7e-58	2e-07	2e-13	6e-71	3e-54	2e-46	3e-36	3e-54	1e-25		4e-70	7e-46	8e-18	6e-44	3e-31	5e-19	9e-21	7e-41	2e-22	1e-27	5e-26	7e-67	3e-48	3e-65	1e-54	3e-46	2e-43	6e-15	0.0002	1e-70
CgCyp2	7e-06	8e-33	3e-29	3e-58	1e-47	5e-44	3e-18	2e-48	5e-48	0.0001	7e-17	0.0002	9e-61	6e-30	5e-33	4e-47	5e-49	7e-21	9e-46	3e-55	6e-06	3e-16	1e-67	4e-60	2e-44	2e-35	8e-48	1e-25	8e-65		8e-44	3e-18	6e-44	4e-33	3e-21	3e-23	7e-40	8e-24	6e-29	3e-28	2e-63	8e-47	4e-60	1e-53	4e-42	4e-42	1e-11	0.0002	7e-64
CgCyp3	2e-09	2e-35	3e-30	4e-48	2e-45	2e-33	1e-16	3e-53	2e-44	2e-07	7e-18	2e-08	1e-49	4e-30	2e-36	7e-37	2e-47	1e-19	7e-56	2e-51	1e-07	1e-17	3e-46	1e-37	2e-55	7e-43	2e-47	4e-25	5e-46	2e-48		7e-22	7e-41	5e-30	4e-26	3e-23	4e-39	4e-23	3e-31	9e-27	2e-48	4e-45	2e-46	2e-42	1e-55	6e-38	2e-15	5e-07	2e-43
CgCyp4	0.0009	8e-12	1e-10	5e-16	3e-16	8e-10	n/c	1e-15	5e-18	0.014	0.0001	0.003	1e-15	6e-10	5e-13	4e-13	6e-18	0.17	3e-14	5e-22	0.023	0.0003	2e-17	2e-12	8e-16	9e-21	2e-16	8e-14	2e-15	1e-18	9e-19		3e-15	4e-10	2e-10	1e-09	5e-09	3e-06	3e-09	1e-11	5e-15	2e-15	7e-15	5e-18	6e-16	9e-15	0.003	0.5	3e-15
CgCyp5	1e-09	7e-32	3e-29	2e-44	5e-52	2e-34	1e-14	2e-43	4e-66	2e-08	8e-21	2e-10	9e-50	5e-29	1e-32	1e-38	1e-52	2e-17	7e-41	5e-77	6e-09	1e-20	8e-44	1e-37	5e-43	6e-33	5e-99	6e-49	2e-44	8e-48	4e-41	4e-17		2e-57	2e-19	3e-22	7e-46	1e-29	3e-29	1e-28	5e-52	1e-49	1e-48	1e-43	1e-43	3e-68	2e-15	1e-07	1e-43
CgCyp6	0.006	3e-21	7e-19	9e-26	7e-35	4e-18	1e-13	7e-21	3e-41	1e-05	1e-10	0.017	1e-27	5e-19	6e-22	2e-18	4e-35	2e-16	3e-20	4e-45	3e-06	4e-10	3e-28	1e-26	6e-27	3e-20	3e-59	2e-74	4e-26	1e-33	3e-24	3e-10	3e-43		2e-18	4e-14	7e-35	4e-14	3e-17	6e-18	1e-29	1e-33	8e-27	6e-27	3e-21	1e-39	1e-09	0.059	5e-26
CnCwc27	3e-29	3e-40	6e-22	2e-15	3e-17	2e-16	8e-18	4e-18	2e-14	5e-13	2e-30	9e-31	2e-21	2e-22	3e-39	5e-14	1e-17	4e-22	4e-18	3e-20	2e-12	9e-31	1e-15	3e-14	2e-18	4e-19	3e-18	2e-11	4e-14	1e-21	3e-20	2e-10	3e-15	1e-18		8e-28	1e-26	1e-28	1e-25	2e-30	7e-19	2e-21	8e-19	2e-16	4e-15	4e-15	2e-21	9e-33	2e-15
CnCyp1	2e-19	2e-39	1e-32	3e-20	3e-27	5e-19	4e-30	6e-28	5e-21	5e-18	3e-34	7e-19	2e-26	3e-30	1e-40	3e-18	1e-29	2e-34	2e-27	2e-27	3e-15	2e-32	1e-23	6e-19	7e-25	3e-26	5e-27	3e-16	9e-21	4e-28	5e-23	2e-11	8e-22	2e-18	1e-34		5e-31	1e-33	4e-34	1e-34	2e-24	2e-28	2e-24	5e-21	2e-21	7e-21	1e-27	3e-12	8e-22
CnCyp10	4e-07	3e-31	3e-19	5e-34	2e-45	3e-26	6e-18	1e-36	3e-41	1e-05	9e-18	2e-05	3e-38	8e-20	2e-31	2e-26	5e-44	3e-20	4e-37	8e-51	3e-06	3e-16	8e-36	5e-31	1e-34	1e-24	9e-50	2e-26	5e-35	2e-40	1e-32	3e-09	1e-40	2e-35	3e-28	7e-26		2e-22	3e-21	3e-24	2e-37	2e-44	7e-34	1e-34	2e-31	2e-36	2e-15	0.02	1e-34
CnCyp11	1e-12	2e-42	3e-31	8e-20	2e-27	5e-22	5e-23	6e-25	3e-25	3e-12	2e-105	6e-14	1e-27	9e-32	2e-42	2e-19	2e-26	1e-27	2e-23	8e-32	7e-12	1e-110	1e-23	2e-23	1e-26	3e-31	1e-29	2e-14	3e-23	2e-29	1e-23	3e-10	8e-30	7e-19	3e-35	3e-34	6e-28		2e-36	3e-34	1e-25	1e-27	2e-26	5e-26	3e-18	4e-28	3e-23	3e-08	5e-24
CnCyp12	2e-19	1e-43	2e-173	1e-26	7e-30	1e-21	2e-19	6e-29	4e-29	7e-17	3e-27	5e-18	2e-34	3e-171	4e-43	3e-23	1e-31	9e-24	6e-29	4e-36	4e-15	1e-26	4e-31	2e-26	6e-35	8e-28	3e-33	2e-19	2e-28	1e-34	7e-32	4e-12	1e-29	2e-22	1e-31	9e-35	6e-26	1e-36		6e-39	3e-35	2e-34	7e-36	6e-28	5e-28	2e-28	1e-26	3e-08	3e-27
CnCyp2	2e-20	4e-69	1e-30	2e-25	1e-28	8e-25	1e-22	3e-30	6e-25	4e-14	3e-26	6e-21	1e-26	3e-31	2e-68	7e-24	2e-28	9e-25	4e-29	1e-31	2e-11	5e-26	2e-28	2e-24	2e-27	2e-29	3e-31	3e-18	4e-26	3e-33	1e-26	2e-13	2e-28	3e-22	3e-37	1e-34	2e-29	1e-33	3e-38		2e-31	2e-34	1e-30	3e-25	4e-27	2e-25	2e-25	3e-07	1e-24
CnCyp3	1e-07	6e-31	6e-30	5e-62	2e-48	6e-44	5e-15	3e-47	8e-49	8e-05	8e-13	3e-07	7e-69	3e-30	1e-30	3e-50	5e-50	5e-18	8e-45	1e-57	3e-05	1e-12	1e-59	1e-47	4e-45	1e-32	1e-52	6e-24	3e-59	2e-63	1e-41	1e-14	1e-44	3e-29	2e-18	4e-19	6e-37	1e-19	4e-29	6e-26		7e-51	1e-82	9e-50	2e-43	6e-49	9e-13	n/c	1e-60
CnCyp4	2e-11	3e-35	6e-27	3e-46	3e-61	1e-35	7e-17	6e-44	1e-48	8e-08	1e-17	1e-09	1e-46	3e-28	5e-35	9e-40	1e-60	3e-18	2e-43	8e-56	8e-06	3e-18	3e-44	1e-39	2e-40	1e-33	1e-51	3e-27	2e-41	9e-47	5e-39	5e-15	7e-44	4e-33	5e-21	7e-24	8e-44	2e-22	5e-28	1e-29	7e-51		5e-46	2e-42	9e-41	5e-43	2e-16	0.003	4e-44
CnCyp5	4e-09	2e-30	2e-29	5e-61	2e-43	5e-44	4e-15	3e-45	3e-44	0.002	2e-13	2e-08	3e-66	3e-29	1e-30	1e-48	1e-45	5e-18	1e-42	3e-54	0.0006	2e-13	3e-59	2e-44	5e-44	2e-32	3e-49	2e-21	9e-58	4e-60	7e-40	1e-14	3e-41	2e-26	2e-18	5e-19	2e-33	2e-20	9e-30	8e-26	1e-82	3e-46		6e-46	6e-40	6e-44	1e-11	n/c	4e-59
CnCyp6	9e-09	5e-29	1e-24	4e-47	1e-42	2e-36	9e-14	4e-38	1e-39	1e-10	7e-12	8e-08	2e-51	1e-24	5e-29	2e-38	1e-42	3e-16	5e-36	1e-45	2e-11	4e-11	7e-48	1e-36	1e-39	3e-30	5e-46	2e-25	6e-49	1e-53	2e-37	1e-17	3e-37	1e-26	7e-16	5e-17	5e-34	1e-21	5e-22	4e-21	8e-50	2e-42	8e-46		1e-39	2e-34	7e-16	n/c	4e-49
CnCyp7	4e-05	3e-35	6e-28	7e-47	7e-51	2e-33	7e-14	7e-64	1e-42	2e-05	2e-16	0.0002	3e-52	5e-28	8e-35	7e-37	4e-51	4e-17	1e-63	5e-51	7e-05	5e-15	5e-43	7e-34	4e-56	4e-41	3e-49	1e-27	4e-47	1e-47	2e-56	2e-18	1e-43	2e-26	3e-20	9e-22	3e-38	5e-18	1e-27	2e-27	1e-51	2e-48	5e-48	3e-46		3e-39	2e-15	n/c	3e-44
CnCyp8	2e-08	3e-31	5e-29	2e-46	3e-52	4e-33	3e-17	3e-41	4e-78	0.088	1e-18	9e-09	6e-52	3e-29	2e-31	2e-37	2e-55	3e-19	3e-39	9e-84	0.01	8e-19	2e-43	8e-40	3e-39	1e-34	1e-82	5e-46	6e-44	4e-47	3e-38	1e-17	2e-66	1e-47	3e-20	2e-21	5e-43	7e-26	4e-28	6e-26	1e-56	1e-51	1e-51	7e-42	3e-39		9e-13	7e-05	2e-44
CnCyp9	3e-11	2e-27	1e-16	5e-09	1e-15	6e-09	2e-15	4e-11	9e-08	8e-93	3e-16	3e-12	2e-11	9e-16	2e-27	2e-08	4e-15	2e-18	3e-13	2e-14	6e-99	2e-15	2e-09	5e-07	5e-16	1e-16	1e-13	9e-13	4e-10	3e-12	4e-11	0.002	6e-11	7e-10	2e-21	1e-21	6e-15	2e-16	1e-20	2e-19	3e-13	5e-17	3e-12	2e-16	8e-11	1e-07		0.003	2e-10
DhCwc27	3e-26	4e-09	1e-05	7e-05	3e-06	3e-07	1e-05	9e-08	0.001	n/c	2e-10	2e-28	0.008	3e-05	2e-08	0.0002	1e-07	3e-06	4e-08	0.0002	0.0002	3e-11	0.0004	n/c	0.0001	3e-07	9e-07	0.053	2e-05	8e-05	3e-07	0.22	8e-08	0.072	1e-32	2e-12	0.035	6e-08	5e-08	1e-07	n/c	0.001	0.054	n/c	n/c	7e-05	0.005		0.0003
DhCyp1	2e-06	1e-33	1e-28	1e-61	2e-49	2e-46	2e-17	8e-50	3e-47	5e-07	1e-17	5e-05	1e-66	2e-29	9e-34	6e-49	5e-49	3e-20	3e-49	6e-56	2e-07	1e-16	2e-73	2e-54	3e-47	1e-37	7e-53	7e-26	1e-70	5e-69	3e-43	2e-17	3e-43	4e-31	3e-20	9e-22	7e-41	2e-23	2e-26	1e-24	2e-68	1e-51	6e-67	1e-55	3e-43	6e-44	1e-14	0.0008
DhCyp2	9e-09	6e-25	4e-25	2e-31	7e-55	2e-26	1e-13	6e-37	9e-37	4e-09	2e-16	1e-08	8e-38	9e-26	5e-25	3e-28	2e-55	7e-17	2e-36	4e-43	4e-08	6e-16	6e-31	5e-24	2e-38	5e-29	3e-42	1e-22	2e-31	2e-35	4e-30	7e-08	1e-35	1e-26	8e-17	5e-22	1e-37	3e-19	2e-25	8e-23	5e-36	4e-51	4e-34	5e-34	2e-33	5e-30	4e-13	0.0002	5e-32
DhCyp3	7e-07	1e-35	1e-28	6e-57	9e-49	1e-43	2e-19	2e-47	1e-45	1e-05	4e-16	1e-06	3e-53	1e-28	8e-36	3e-45	7e-47	2e-21	6e-44	3e-53	8e-06	8e-16	6e-62	6e-64	1e-45	2e-37	6e-49	9e-26	8e-59	1e-69	2e-41	2e-17	6e-44	7e-32	2e-20	3e-23	7e-40	1e-25	1e-25	3e-27	3e-55	8e-48	1e-55	6e-52	3e-38	4e-39	4e-15	2e-05	1e-61
DhCyp4	3e-08	1e-32	4e-31	1e-48	4e-44	3e-34	3e-13	2e-51	3e-39	0.0001	4e-16	3e-07	7e-55	4e-31	2e-33	1e-37	1e-45	5e-14	4e-50	3e-46	4e-05	5e-15	2e-44	3e-38	1e-67	3e-39	7e-45	4e-23	9e-45	3e-46	2e-56	3e-18	2e-38	8e-25	1e-22	3e-20	2e-34	8e-21	1e-31	5e-26	1e-50	8e-45	1e-48	7e-42	4e-55	5e-40	1e-10	0.003	4e-45
DhCyp5	7e-12	4e-28	5e-27	2e-27	5e-31	6e-28	2e-11	3e-34	2e-23	8e-11	6e-14	1e-10	2e-31	3e-25	4e-28	5e-26	9e-31	4e-14	4e-36	2e-29	3e-10	2e-13	3e-28	3e-29	1e-44	4e-43	5e-29	1e-14	8e-28	2e-33	1e-30	5e-12	8e-24	4e-17	5e-20	9e-21	1e-20	8e-21	4e-31	6e-24	4e-33	3e-30	1e-32	2e-31	6e-33	4e-23	3e-17	0.001	2e-30
DhCyp6	7e-09	4e-06	0.015	n/c	0.0005	0.29	6e-08	0.015	n/c	3e-51	0.002	3e-09	0.008	0.011	1e-05	0.077	0.002	1e-09	0.003	0.008	1e-54	5e-05	n/c	n/c	8e-06	0.001	0.008	0.0001	0.27	0.0005	0.009	n/c	0.014	n/c	3e-07	9e-05	n/c	0.11	0.002	0.001	n/c	0.18	0.032	1e-09	n/c	n/c	3e-52	n/c	0.094
DhCyp7	2e-07	3e-32	1e-27	1e-48	2e-53	7e-34	7e-16	2e-49	1e-75	0.0001	7e-18	3e-06	7e-53	1e-27	3e-32	2e-40	2e-54	5e-17	8e-47	2e-88	9e-05	3e-17	1e-48	4e-42	2e-48	1e-31	1e-154	1e-56	2e-48	2e-51	5e-44	2e-19	1e-88	2e-65	8e-22	1e-21	7e-53	3e-23	4e-29	5e-26	1e-50	1e-49	1e-48	3e-47	2e-45	8e-73	8e-15	2e-06	3e-47
DhCyp8	2e-05	9e-21	6e-18	4e-23	7e-35	1e-19	6e-15	2e-20	5e-48	1e-06	1e-10	5e-05	8e-28	9e-18	9e-21	5e-23	5e-37	3e-16	5e-19	1e-55	0.0002	2e-10	1e-25	6e-25	2e-28	2e-18	6e-62	2e-102	1e-23	4e-31	3e-24	3e-12	9e-52	5e-96	4e-17	2e-15	1e-28	2e-15	8e-18	2e-18	4e-30	2e-34	1e-26	4e-30	4e-21	9e-47	2e-09	0.0002	5e-24
DhCyp9	4e-15	3e-43	1e-100	7e-29	8e-32	3e-25	8e-21	1e-30	6e-30	6e-16	2e-30	2e-14	8e-33	3e-94	6e-43	5e-27	1e-32	2e-24	1e-30	1e-36	6e-14	8e-29	6e-33	7e-25	3e-33	8e-30	2e-34	2e-22	6e-31	9e-36	6e-29	2e-08	8e-30	3e-22	8e-33	9e-37	3e-27	1e-27	3e-95	4e-35	4e-35	6e-34	2e-34	1e-30	4e-28	7e-26	2e-24	7e-13	1e-32
EcCyp1	5e-07	2e-33	6e-25	9e-50	2e-40	2e-45	7e-16	3e-42	3e-39	1e-09	7e-17	9e-07	7e-56	2e-25	5e-34	3e-45	4e-40	1e-17	2e-43	1e-48	3e-09	5e-16	1e-47	4e-34	1e-37	4e-34	1e-45	4e-22	3e-46	4e-50	9e-38	8e-15	5e-39	2e-22	2e-20	2e-20	9e-33	4e-22	2e-20	7e-24	7e-54	2e-42	3e-50	4e-51	4e-40	1e-34	3e-18	0.001	2e-48
EcCyp2	2e-09	5e-30	2e-18	7e-26	5e-37	3e-26	3e-16	8e-28	3e-29	0.002	2e-15	1e-07	1e-30	1e-18	1e-28	4e-30	2e-36	2e-17	1e-28	1e-35	3e-05	1e-16	6e-28	9e-28	9e-31	3e-26	3e-32	5e-23	1e-25	9e-33	1e-27	2e-11	4e-31	5e-22	9e-21	2e-17	2e-29	2e-25	2e-15	1e-20	1e-34	2e-35	1e-31	2e-29	2e-27	4e-31	1e-10	0.17	2e-26
EgCwc27	1e-17	3e-05	0.007	0.36	0.01	0.02	0.002	0.0005	0.014	0.15	0.087	5e-20	0.094	0.015	9e-05	0.012	0.0007	7e-05	0.012	0.011	0.068	0.018	0.36	n/c	0.19	0.005	0.014	n/c	0.79	0.94	0.002	0.045	0.001	n/c	3e-23	6e-10	0.3	3e-06	6e-10	4e-05	n/c	n/c	0.032	0.21	n/c	0.26	0.28	1e-25	0.79
EgCyp1	9e-09	3e-34	1e-27	1e-59	3e-51	4e-43	1e-16	1e-51	5e-47	9e-07	1e-15	2e-07	2e-64	2e-28	4e-34	8e-47	4e-52	6e-20	7e-49	2e-56	1e-07	7e-15	4e-69	2e-54	2e-46	5e-36	7e-50	2e-24	1e-80	3e-69	1e-45	3e-18	2e-43	1e-32	1e-20	1e-20	3e-42	4e-22	3e-27	2e-26	5e-63	1e-48	3e-62	3e-52	3e-46	4e-42	8e-15	0.0001	5e-69
EgCyp2	2e-07	8e-35	6e-26	1e-59	2e-48	2e-41	1e-18	8e-50	1e-47	6e-06	1e-16	4e-06	9e-61	6e-28	3e-35	2e-44	8e-48	3e-19	3e-48	2e-54	1e-05	2e-16	5e-65	2e-59	2e-45	5e-35	3e-48	3e-25	3e-63	1e-86	3e-45	4e-18	1e-42	5e-30	6e-23	1e-21	2e-39	1e-22	5e-27	6e-29	1e-59	3e-49	1e-55	2e-52	2e-44	6e-41	1e-13	9e-06	5e-61
EgCyp3	1e-06	1e-35	3e-31	2e-41	1e-47	8e-36	1e-17	3e-51	2e-38	2e-06	2e-20	4e-05	1e-47	5e-33	2e-34	1e-38	8e-48	7e-19	2e-50	2e-45	7e-07	6e-19	4e-38	7e-31	2e-47	3e-43	4e-42	9e-26	2e-40	4e-40	3e-57	1e-19	4e-37	1e-27	1e-21	7e-22	1e-39	5e-24	1e-29	6e-24	1e-43	2e-48	2e-42	2e-38	5e-48	2e-35	6e-14	0.003	4e-40
EgCyp4	0.0002	5e-16	9e-16	2e-20	4e-22	4e-18	0.007	2e-22	7e-24	2e-06	2e-09	0.0005	3e-20	2e-16	2e-17	2e-20	5e-23	0.0005	1e-24	3e-26	5e-07	7e-10	3e-22	4e-18	1e-24	3e-21	7e-21	4e-12	5e-19	7e-22	3e-26	5e-39	1e-22	2e-11	2e-11	4e-14	4e-19	6e-16	8e-15	7e-14	9e-22	3e-25	2e-21	1e-22	7e-18	4e-19	5e-07	0.0008	7e-21
EgCyp5	n/c	0.002	n/c	n/c	n/c	n/c	0.0005	n/c	n/c	2e-36	0.11	0.92	n/c	n/c	0.019	n/c	n/c	0.0004	n/c	n/c	5e-39	0.25	n/c	n/c	n/c	n/c	n/c	n/c	n/c	n/c	n/c	n/c	n/c	n/c	8e-06	0.0008	n/c	n/c	n/c	0.13	n/c	0.91	n/c	n/c	n/c	n/c	6e-47	n/c	n/c
EgCyp6	7e-07	9e-32	2e-28	2e-41	1e-51	4e-33	2e-15	5e-40	1e-63	8e-05	9e-18	2e-06	7e-47	4e-29	7e-32	3e-34	2e-52	2e-18	2e-38	6e-72	1e-05	3e-17	3e-42	2e-38	1e-41	2e-31	1e-98	2e-41	4e-43	1e-46	1e-37	2e-15	4e-114	6e-55	2e-20	2e-22	7e-45	2e-26	2e-26	1e-25	1e-49	2e-48	6e-46	2e-41	3e-39	1e-67	4e-14	0.0008	8e-43
EgCyp7	5e-05	6e-19	7e-15	4e-24	1e-32	1e-19	2e-13	6e-23	4e-43	8e-08	6e-11	0.0009	3e-26	6e-15	3e-18	6e-23	1e-34	9e-17	3e-22	4e-47	3e-07	5e-11	8e-25	2e-23	7e-25	6e-17	7e-58	2e-73	2e-25	1e-28	3e-23	3e-07	2e-43	1e-119	3e-16	2e-17	8e-28	6e-14	8e-15	6e-18	1e-30	9e-33	1e-26	2e-25	4e-21	4e-43	2e-11	0.007	5e-25
GzCwc27	5e-89	5e-32	1e-18	2e-08	2e-13	1e-13	1e-19	4e-10	2e-06	9e-10	2e-24	1e-81	2e-14	6e-20	1e-30	4e-11	1e-13	2e-22	1e-10	1e-13	3e-10	3e-24	7e-10	1e-11	2e-12	3e-15	1e-12	1e-06	3e-08	1e-12	2e-10	n/c	1e-10	4e-11	4e-60	2e-24	6e-16	9e-23	3e-21	2e-23	5e-15	2e-16	3e-15	1e-10	1e-07	2e-10	2e-19	2e-29	2e-09
GzCyp1	4e-18	5e-77	8e-38	3e-25	5e-28	2e-27	1e-22	2e-33	4e-24	2e-15	1e-26	2e-17	5e-29	7e-39	3e-73	1e-25	7e-28	2e-23	9e-33	1e-30	2e-13	5e-26	2e-28	3e-25	2e-31	2e-29	3e-33	9e-18	4e-27	4e-32	5e-28	7e-13	2e-26	6e-20	3e-36	2e-32	1e-31	9e-33	5e-38	6e-55	7e-30	9e-36	3e-30	4e-28	1e-29	1e-26	2e-28	2e-08	1e-27
GzCyp2	3e-22	2e-37	1e-30	2e-20	3e-19	1e-21	9e-40	2e-22	7e-20	2e-19	1e-28	2e-19	7e-23	2e-30	9e-37	3e-19	3e-19	3e-45	1e-22	6e-24	3e-17	2e-28	1e-22	1e-15	2e-18	2e-23	2e-24	3e-11	1e-23	9e-25	2e-22	4e-06	3e-22	8e-17	5e-30	1e-45	1e-23	1e-30	1e-35	3e-33	1e-22	5e-29	6e-22	3e-20	8e-22	4e-20	3e-23	2e-10	2e-22
GzCyp3	3e-08	7e-31	1e-28	7e-48	2e-69	3e-36	4e-16	2e-40	3e-46	1e-08	2e-16	4e-07	4e-50	9e-29	7e-31	5e-41	2e-73	2e-20	7e-40	6e-56	7e-10	5e-15	5e-48	4e-42	1e-39	2e-35	7e-52	2e-26	7e-47	2e-50	5e-40	1e-17	2e-47	1e-32	5e-16	1e-23	8e-42	1e-23	3e-26	3e-25	3e-50	2e-58	9e-48	3e-45	3e-43	6e-46	2e-14	3e-05	2e-45
GzCyp4	9e-09	7e-37	1e-28	3e-52	3e-48	2e-40	3e-16	5e-73	7e-45	8e-11	1e-16	4e-09	1e-55	1e-28	9e-37	6e-41	3e-48	1e-17	6e-72	3e-53	2e-09	2e-15	1e-47	1e-37	9e-58	1e-43	7e-53	2e-28	2e-50	6e-50	3e-55	4e-16	4e-41	4e-27	1e-23	2e-24	1e-42	7e-23	8e-28	7e-30	3e-53	7e-51	4e-52	1e-43	6e-65	2e-40	6e-18	6e-07	5e-49
GzCyp5	6e-11	4e-30	6e-26	1e-54	3e-45	2e-54	2e-17	8e-47	8e-40	0.01	9e-18	2e-09	8e-60	1e-25	2e-30	8e-57	2e-46	4e-20	6e-45	3e-51	0.006	1e-17	5e-56	7e-47	5e-44	2e-32	1e-47	1e-19	4e-53	1e-60	9e-38	1e-17	7e-39	7e-24	5e-21	7e-21	9e-35	1e-21	4e-24	6e-23	7e-59	3e-44	2e-61	7e-45	1e-41	2e-38	1e-10	2e-06	9e-56
GzCyp6	5e-07	9e-37	4e-30	1e-48	8e-56	2e-37	3e-17	8e-50	1e-100	2e-07	3e-19	7e-06	7e-53	1e-30	6e-35	3e-42	2e-57	5e-19	3e-48	1e-115	9e-07	6e-19	6e-51	1e-44	2e-52	8e-38	7e-92	1e-52	2e-48	3e-55	6e-45	7e-19	7e-73	1e-57	5e-21	3e-23	5e-52	7e-26	1e-30	3e-31	5e-55	9e-57	2e-51	4e-47	1e-44	3e-71	2e-15	7e-06	6e-49
GzCyp7	1e-09	3e-43	3e-31	2e-21	9e-22	4e-16	2e-18	2e-23	3e-20	6e-17	4e-149	6e-11	2e-23	6e-31	5e-43	3e-18	9e-23	2e-21	3e-23	1e-26	7e-15	2e-150	2e-22	1e-17	4e-23	3e-30	2e-25	5e-14	4e-20	5e-28	1e-26	8e-12	7e-23	2e-19	2e-36	4e-35	2e-23	1e-102	9e-32	9e-35	3e-24	3e-29	1e-23	9e-21	3e-22	8e-25	5e-25	5e-09	1e-19
GzCyp8	1e-07	9e-24	7e-13	3e-07	1e-10	2e-07	5e-17	4e-10	5e-06	3e-130	2e-11	3e-07	2e-10	1e-14	1e-21	3e-08	1e-09	7e-19	5e-12	4e-10	1e-133	4e-12	4e-06	0.018	5e-11	1e-12	4e-11	2e-07	1e-07	5e-09	2e-07	0.005	1e-10	7e-08	1e-14	4e-20	1e-11	1e-13	1e-16	2e-17	1e-10	1e-13	7e-10	1e-14	9e-07	0.0003	4e-93	n/c	1e-07
GzCyp9	9e-15	3e-42	0	5e-29	3e-35	3e-23	1e-17	2e-28	9e-31	6e-16	3e-29	6e-14	1e-34	0	7e-42	3e-25	1e-35	9e-22	1e-29	7e-37	6e-14	3e-30	3e-30	1e-24	4e-33	6e-31	7e-33	5e-21	3e-27	3e-36	7e-30	1e-12	4e-29	2e-24	4e-29	2e-31	1e-22	3e-33	9e-178	5e-31	2e-36	8e-32	3e-36	4e-30	4e-26	3e-28	1e-22	4e-07	8e-30
KlCyp1	1e-07	5e-35	2e-28	2e-60	4e-49	4e-44	2e-15	8e-55	1e-47	5e-06	3e-16	2e-06	1e-64	3e-29	5e-35	9e-48	6e-50	2e-18	4e-52	8e-57	9e-07	2e-15	6e-71	1e-53	4e-48	3e-38	1e-50	3e-24	3e-77	8e-66	9e-48	7e-19	7e-44	2e-31	2e-21	4e-21	2e-42	1e-23	3e-28	7e-27	3e-62	2e-49	3e-63	2e-50	5e-47	2e-41	5e-14	4e-05	1e-71
KlCyp2	3e-06	1e-35	3e-27	8e-60	3e-48	1e-44	8e-18	2e-49	3e-49	1e-05	1e-16	0.0002	2e-58	3e-28	2e-35	2e-49	1e-48	2e-19	3e-45	6e-57	3e-05	3e-16	3e-66	3e-60	3e-44	3e-36	5e-50	3e-27	4e-63	2e-84	7e-42	1e-17	8e-46	2e-33	3e-20	3e-23	6e-42	3e-24	2e-27	6e-31	2e-60	2e-52	2e-56	4e-52	2e-42	3e-43	1e-14	0.0004	7e-63
KlCyp3	7e-07	3e-37	5e-32	2e-43	2e-46	3e-33	7e-16	4e-53	3e-42	1e-07	1e-20	1e-06	3e-49	1e-31	5e-37	2e-37	3e-47	1e-17	4e-55	1e-50	3e-07	4e-20	2e-41	9e-36	7e-54	5e-46	1e-46	6e-25	7e-42	1e-46	8e-70	1e-18	1e-40	3e-28	3e-23	1e-22	2e-36	4e-25	1e-30	3e-29	2e-49	3e-50	2e-47	4e-42	5e-50	5e-40	1e-16	0.0006	5e-42
KlCyp4	2e-08	2e-26	8e-25	1e-27	7e-33	2e-25	6e-12	2e-30	5e-34	2e-08	4e-20	9e-09	4e-30	6e-25	8e-27	3e-28	6e-34	6e-15	1e-31	4e-36	6e-09	2e-19	7e-31	1e-26	8e-35	3e-34	2e-35	5e-19	6e-27	5e-33	3e-35	2e-51	3e-33	3e-21	2e-19	5e-20	3e-31	6e-24	2e-25	7e-25	2e-32	2e-35	3e-32	1e-29	4e-28	1e-29	9e-11	n/c	5e-29
KlCyp5	3e-07	2e-32	3e-29	4e-47	6e-51	5e-32	5e-15	6e-47	5e-67	2e-08	1e-18	5e-07	1e-51	2e-28	1e-32	2e-36	5e-52	4e-16	8e-42	3e-78	1e-07	1e-17	2e-44	3e-37	9e-44	2e-31	1e-103	3e-50	1e-42	1e-48	1e-41	3e-15	7e-129	7e-64	2e-21	2e-23	3e-48	5e-24	2e-28	4e-29	2e-52	1e-49	6e-49	3e-45	5e-43	1e-72	2e-16	1e-05	3e-42
KlCyp6	0.0002	4e-21	1e-13	9e-24	2e-33	3e-18	8e-13	2e-24	4e-39	3e-06	4e-10	0.002	3e-25	2e-12	1e-21	2e-18	1e-32	4e-14	3e-23	9e-42	3e-06	1e-09	3e-23	2e-21	2e-25	5e-20	1e-53	2e-72	6e-27	5e-28	4e-21	1e-07	3e-38	7e-133	1e-15	2e-12	3e-28	7e-15	3e-15	3e-18	1e-26	2e-33	9e-23	3e-28	3e-22	7e-36	1e-10	0.012	1e-20
NcCwc27	2e-85	2e-32	3e-20	5e-09	3e-14	9e-16	4e-20	3e-12	2e-08	2e-11	2e-21	3e-82	3e-15	2e-21	9e-32	2e-12	6e-14	2e-23	1e-12	7e-15	1e-12	3e-22	1e-10	2e-13	3e-14	3e-19	1e-13	2e-09	5e-09	5e-15	6e-12	0.0002	7e-13	3e-15	5e-58	9e-27	6e-20	1e-25	2e-22	1e-24	4e-16	5e-18	2e-15	9e-13	2e-10	4e-11	9e-21	3e-29	1e-09
NcCyp1	5e-18	3e-74	1e-36	9e-26	1e-30	4e-27	3e-21	1e-35	3e-29	2e-14	3e-27	3e-16	2e-30	2e-37	2e-70	2e-24	7e-30	1e-22	3e-35	2e-35	2e-12	1e-26	1e-28	2e-25	3e-31	5e-29	4e-34	3e-20	8e-28	1e-33	2e-27	5e-11	1e-28	6e-22	1e-35	3e-32	1e-33	2e-30	2e-37	2e-54	3e-31	3e-35	2e-30	4e-28	3e-30	3e-28	1e-26	7e-09	2e-28
NcCyp2	2e-07	5e-32	3e-28	2e-49	3e-75	2e-36	2e-18	2e-42	4e-48	1e-07	4e-15	7e-06	7e-50	4e-29	2e-31	9e-43	7e-78	3e-23	2e-41	1e-57	4e-09	2e-14	6e-51	4e-43	9e-42	1e-37	3e-52	3e-28	3e-47	1e-50	3e-42	2e-18	5e-47	3e-33	4e-15	7e-24	5e-42	2e-23	1e-25	2e-26	2e-51	3e-61	3e-49	3e-44	2e-44	5e-47	6e-15	0.0001	2e-47
NcCyp3	3e-08	2e-35	2e-30	4e-53	1e-50	7e-42	3e-16	4e-76	7e-47	5e-10	3e-17	3e-08	2e-55	1e-29	1e-35	9e-43	2e-50	3e-19	4e-72	2e-55	2e-10	1e-16	3e-50	5e-39	4e-60	2e-44	2e-52	2e-28	2e-53	3e-52	2e-58	8e-18	4e-41	3e-26	1e-23	1e-25	5e-42	1e-21	2e-28	3e-28	5e-55	1e-51	1e-53	2e-46	6e-69	3e-39	3e-17	3e-07	1e-51
NcCyp4	3e-09	1e-32	7e-24	3e-52	4e-41	1e-53	2e-15	3e-44	6e-40	0.052	1e-15	2e-08	1e-60	2e-23	9e-32	6e-57	1e-43	2e-18	2e-38	3e-49	0.088	6e-16	1e-54	4e-44	2e-37	8e-33	2e-45	3e-18	2e-54	2e-55	3e-38	5e-15	2e-38	5e-24	1e-19	3e-18	9e-32	5e-21	2e-24	1e-25	3e-59	4e-45	1e-59	3e-44	2e-39	1e-37	2e-10	2e-05	3e-52
NcCyp5	1e-06	5e-33	2e-31	9e-53	1e-57	2e-37	4e-17	6e-52	3e-107	3e-05	6e-19	4e-06	9e-58	1e-31	5e-33	3e-43	4e-59	4e-20	2e-49	5e-122	6e-06	2e-18	3e-52	2e-46	2e-49	5e-37	5e-92	1e-55	3e-50	9e-57	8e-47	3e-20	2e-73	5e-58	2e-20	1e-21	1e-51	5e-27	8e-31	5e-26	1e-57	4e-56	5e-53	4e-46	2e-46	1e-79	5e-14	5e-06	2e-49
NcCyp6	7e-09	4e-39	2e-26	9e-19	4e-20	8e-17	7e-17	1e-20	3e-17	3e-15	2e-139	2e-08	1e-21	2e-26	2e-39	4e-17	2e-20	2e-18	2e-21	5e-23	2e-13	3e-145	5e-19	3e-17	3e-22	2e-25	5e-24	8e-16	5e-18	3e-26	1e-21	6e-10	5e-21	1e-19	4e-33	3e-31	9e-24	2e-101	7e-29	2e-31	2e-21	1e-25	3e-21	1e-19	6e-21	6e-20	6e-22	2e-07	9e-18
NcCyp7	5e-16	5e-45	0	8e-28	3e-35	2e-23	7e-19	6e-29	2e-31	3e-14	1e-31	2e-15	4e-35	0	1e-44	1e-24	4e-35	2e-22	2e-29	8e-38	3e-13	1e-30	4e-29	2e-24	1e-34	9e-32	4e-34	1e-20	1e-25	2e-34	3e-30	3e-13	5e-30	4e-23	2e-29	8e-33	2e-24	1e-34	2e-180	3e-33	1e-34	2e-32	7e-34	3e-30	2e-29	5e-29	2e-23	3e-07	1e-28
NcCyp8	7e-09	3e-23	5e-14	1e-07	1e-11	1e-06	6e-16	2e-10	3e-07	3e-134	3e-12	3e-08	4e-09	9e-16	4e-21	6e-08	8e-11	4e-19	2e-12	1e-12	7e-134	2e-12	7e-08	0.005	6e-11	4e-12	1e-12	1e-08	5e-09	2e-10	6e-09	0.001	6e-11	1e-08	1e-15	7e-19	9e-11	2e-12	4e-17	7e-17	6e-11	7e-14	1e-10	2e-15	5e-07	4e-05	9e-93	n/c	5e-09
RoCwc27	1e-48	6e-36	2e-24	5e-16	1e-16	6e-20	3e-21	2e-16	3e-12	2e-13	7e-26	8e-47	2e-19	7e-24	2e-35	2e-17	3e-17	7e-24	8e-15	3e-19	1e-13	2e-27	7e-15	4e-15	4e-18	5e-20	2e-18	2e-10	7e-15	5e-20	6e-17	2e-10	3e-14	8e-14	1e-85	4e-29	6e-23	7e-23	3e-26	4e-28	3e-20	1e-22	1e-19	1e-18	2e-14	7e-13	1e-21	8e-36	4e-14
RoCyp1	5e-08	1e-32	1e-25	3e-63	2e-49	3e-44	2e-18	2e-48	1e-47	6e-06	1e-13	2e-06	3e-68	7e-26	5e-33	5e-49	2e-50	6e-20	1e-43	4e-55	2e-05	1e-13	2e-63	5e-51	8e-43	2e-35	2e-51	1e-23	2e-61	1e-65	6e-41	2e-16	2e-44	2e-30	1e-21	1e-21	1e-39	1e-20	3e-27	6e-26	3e-66	1e-54	1e-63	2e-51	2e-42	8e-46	4e-12	0.0003	3e-60
RoCyp10	2e-05	7e-34	8e-30	8e-54	8e-50	2e-40	2e-17	2e-46	8e-48	4e-07	7e-17	0.0002	4e-58	2e-30	1e-33	2e-42	1e-49	9e-19	1e-46	4e-55	8e-06	1e-16	8e-52	7e-44	5e-44	2e-37	6e-48	2e-23	2e-50	2e-56	4e-41	8e-17	9e-39	3e-31	7e-21	2e-20	3e-37	4e-23	4e-26	2e-23	2e-58	3e-54	1e-53	1e-47	1e-46	2e-38	6e-15	n/c	1e-51
RoCyp11	5e-13	1e-32	6e-25	7e-42	3e-48	2e-34	1e-18	4e-45	3e-54	5e-12	3e-21	5e-12	4e-43	1e-24	4e-33	6e-34	7e-49	5e-20	1e-44	3e-62	1e-12	2e-21	6e-44	1e-36	2e-41	1e-32	5e-56	1e-25	4e-44	7e-47	1e-41	2e-18	1e-48	1e-36	6e-27	4e-28	3e-62	9e-26	1e-27	5e-27	3e-43	1e-48	4e-40	9e-42	5e-40	9e-42	5e-17	7e-11	8e-43
RoCyp12	1e-08	3e-35	2e-30	3e-48	2e-58	3e-37	3e-18	6e-49	1e-92	2e-05	4e-16	1e-07	4e-55	9e-32	9e-34	1e-41	4e-59	2e-20	3e-46	3e-105	2e-05	4e-17	9e-48	9e-44	2e-46	2e-37	2e-92	7e-63	3e-49	9e-55	3e-42	1e-19	3e-70	1e-59	5e-21	2e-23	1e-49	1e-25	2e-30	6e-28	2e-55	3e-53	3e-50	1e-44	1e-46	2e-82	6e-14	4e-07	6e-47
RoCyp13	3e-12	1e-29	2e-15	2e-12	3e-13	2e-11	3e-16	1e-13	3e-09	4e-112	3e-17	2e-12	2e-14	6e-15	6e-27	4e-11	1e-12	2e-19	2e-17	1e-14	5e-116	5e-16	3e-12	7e-07	6e-16	2e-16	3e-14	2e-12	4e-15	2e-15	2e-13	8e-07	7e-13	4e-09	1e-23	2e-23	8e-12	7e-17	7e-22	1e-22	5e-15	1e-13	2e-13	5e-19	1e-09	6e-07	4e-102	5e-07	2e-12
RoCyp14	5e-17	2e-44	5e-34	1e-22	1e-26	4e-19	4e-25	2e-25	1e-24	3e-19	4e-124	2e-15	6e-27	1e-33	2e-44	4e-17	6e-26	4e-29	4e-26	8e-32	1e-18	2e-127	1e-22	2e-18	3e-27	6e-25	3e-27	2e-19	2e-20	5e-28	8e-28	2e-08	3e-23	4e-18	1e-35	3e-39	6e-29	9e-116	3e-37	6e-37	3e-26	2e-29	1e-25	2e-23	6e-22	5e-23	8e-30	7e-09	8e-22
RoCyp15	7e-17	3e-44	3e-172	2e-26	2e-28	1e-22	2e-13	4e-27	2e-27	8e-16	1e-31	4e-15	5e-30	5e-175	4e-44	2e-23	8e-29	1e-17	1e-26	1e-31	5e-14	5e-32	2e-28	1e-20	3e-32	2e-24	5e-30	5e-19	2e-25	2e-31	1e-27	3e-10	3e-29	6e-23	5e-30	1e-33	2e-23	1e-33	0	7e-35	5e-33	7e-30	3e-33	2e-26	6e-27	3e-24	6e-22	9e-06	4e-25
RoCyp2	1e-06	2e-33	1e-27	7e-58	3e-52	4e-40	7e-17	6e-49	1e-44	3e-07	4e-16	8e-05	6e-63	3e-28	3e-33	2e-47	2e-53	9e-19	1e-46	2e-53	2e-06	4e-15	5e-59	7e-49	3e-42	2e-36	2e-49	1e-27	1e-59	5e-65	7e-40	2e-15	2e-42	9e-29	1e-18	5e-23	3e-43	2e-20	2e-26	9e-27	3e-64	3e-52	1e-59	3e-51	7e-47	4e-40	3e-16	n/c	9e-58
RoCyp3	2e-16	2e-64	6e-33	1e-27	4e-31	8e-28	9e-22	1e-30	5e-24	4e-14	3e-27	1e-15	1e-30	9e-34	4e-62	1e-27	1e-30	8e-23	3e-31	1e-31	9e-12	2e-26	4e-30	2e-24	5e-26	2e-30	3e-31	5e-16	2e-29	7e-36	2e-28	8e-10	7e-26	5e-20	8e-35	5e-31	8e-28	7e-30	8e-36	6e-50	7e-33	7e-35	1e-32	2e-27	2e-28	2e-24	3e-25	4e-08	4e-28
RoCyp4	4e-19	1e-40	3e-31	3e-22	8e-26	3e-23	3e-34	5e-24	8e-22	2e-18	8e-37	2e-18	6e-25	1e-29	2e-42	7e-21	2e-25	7e-38	4e-25	1e-26	2e-16	5e-35	1e-24	6e-19	2e-24	1e-25	3e-27	9e-13	1e-22	8e-27	7e-22	4e-09	3e-23	6e-15	8e-35	8e-60	1e-27	2e-33	1e-31	4e-31	6e-24	7e-30	4e-24	3e-22	8e-22	2e-22	3e-27	3e-10	3e-26
RoCyp5	4e-09	2e-35	6e-27	1e-51	2e-50	2e-37	8e-21	9e-46	5e-50	1e-06	2e-18	1e-07	3e-55	4e-27	8e-35	8e-42	2e-51	3e-23	3e-41	9e-61	2e-05	2e-19	5e-48	8e-46	5e-43	2e-37	9e-53	2e-22	2e-47	7e-57	1e-35	2e-15	5e-45	5e-29	4e-23	2e-25	7e-48	3e-25	1e-21	1e-25	5e-55	2e-48	9e-50	2e-45	9e-42	2e-41	2e-16	0.003	5e-48
RoCyp6	1e-08	1e-34	3e-25	3e-52	2e-51	2e-37	3e-21	7e-43	1e-48	6e-06	6e-19	2e-07	1e-53	3e-25	1e-34	6e-41	5e-50	2e-23	1e-40	9e-60	0.0001	2e-19	4e-50	2e-44	2e-43	2e-37	3e-52	4e-22	4e-48	1e-55	2e-36	4e-14	4e-44	5e-30	9e-21	4e-26	1e-48	3e-26	6e-23	4e-25	2e-53	2e-48	3e-48	2e-45	8e-38	2e-39	9e-16	0.002	1e-50
RoCyp7	5e-09	2e-30	2e-23	4e-38	2e-63	3e-31	4e-15	2e-39	6e-40	6e-08	2e-14	5e-10	6e-38	2e-24	2e-30	5e-33	8e-61	3e-16	1e-37	3e-48	3e-07	1e-14	1e-39	2e-35	2e-38	2e-34	2e-44	2e-24	7e-37	3e-41	5e-32	5e-09	2e-39	2e-27	1e-18	1e-21	2e-39	3e-21	2e-22	8e-29	5e-42	4e-74	6e-38	3e-40	1e-34	3e-35	1e-17	0.0002	2e-38
RoCyp8	3e-07	3e-34	3e-33	5e-50	7e-52	9e-38	5e-17	5e-67	1e-48	6e-09	2e-19	9e-07	2e-53	2e-33	4e-34	8e-42	2e-54	6e-20	2e-66	4e-56	1e-08	2e-19	5e-50	2e-38	1e-50	1e-44	9e-52	2e-27	9e-48	3e-52	5e-57	4e-16	1e-43	7e-31	1e-21	3e-26	5e-41	7e-22	3e-30	3e-29	1e-57	6e-53	7e-55	2e-43	6e-64	7e-42	5e-16	1e-06	4e-48
RoCyp9	3e-06	2e-33	2e-31	3e-50	2e-48	6e-39	1e-15	2e-60	3e-48	3e-09	2e-16	2e-07	5e-54	1e-30	9e-34	1e-42	7e-52	1e-19	5e-62	3e-57	2e-09	3e-16	5e-48	4e-37	7e-47	1e-42	4e-49	2e-29	4e-48	4e-51	2e-56	7e-16	5e-43	3e-29	8e-20	2e-26	2e-40	8e-21	1e-28	5e-27	2e-58	1e-51	3e-55	3e-44	1e-59	1e-39	5e-17	0.0001	3e-47
ScCpr1	2e-07	3e-32	6e-28	2e-60	6e-50	4e-45	1e-17	9e-54	2e-49	7e-07	1e-15	7e-06	3e-67	2e-28	1e-32	4e-50	9e-52	6e-21	2e-51	9e-60	4e-08	9e-15	7e-71	1e-52	2e-48	6e-36	9e-55	1e-25	7e-79	2e-69	1e-46	3e-19	1e-44	2e-32	1e-19	2e-21	2e-42	9e-23	1e-28	4e-25	2e-67	1e-50	4e-66	3e-54	2e-46	1e-43	6e-15	0.0001	4e-71
ScCpr2	6e-10	1e-32	3e-26	1e-40	2e-44	5e-36	6e-13	2e-51	3e-36	7e-10	1e-16	5e-09	3e-44	3e-27	6e-33	6e-37	1e-44	2e-14	4e-50	3e-46	8e-11	3e-16	4e-37	2e-30	1e-45	2e-43	6e-41	3e-27	3e-38	5e-40	3e-57	8e-23	3e-34	5e-27	3e-24	2e-21	2e-36	1e-19	9e-27	8e-26	7e-44	5e-44	3e-40	1e-42	9e-49	8e-32	9e-21	0.002	2e-37
ScCpr3	8e-08	1e-34	1e-29	3e-58	4e-52	4e-45	9e-19	1e-48	8e-48	3e-06	7e-18	7e-06	2e-59	1e-31	6e-35	5e-46	2e-50	6e-21	3e-47	2e-55	5e-07	4e-17	2e-66	1e-58	2e-45	4e-37	6e-48	1e-23	2e-64	7e-91	2e-44	8e-18	5e-45	5e-32	2e-22	3e-23	6e-42	4e-25	5e-28	3e-30	5e-61	8e-48	1e-56	9e-53	2e-43	7e-42	4e-12	5e-06	6e-63
ScCpr4	0.32	2e-13	3e-12	2e-19	9e-22	2e-15	8e-05	7e-16	3e-19	3e-06	0.0004	n/c	2e-21	2e-11	4e-14	2e-15	7e-22	3e-05	2e-17	8e-22	4e-07	0.0005	5e-22	3e-16	1e-21	3e-22	2e-21	3e-13	8e-19	1e-22	6e-20	1e-51	2e-20	6e-10	1e-07	5e-09	6e-15	3e-08	7e-13	1e-11	4e-22	2e-21	2e-21	3e-20	1e-17	2e-19	2e-07	n/c	3e-20
ScCpr5	1e-06	4e-35	1e-30	1e-40	3e-44	1e-33	3e-14	1e-51	5e-39	4e-07	1e-17	0.0001	2e-44	6e-31	3e-35	2e-35	1e-44	3e-16	1e-52	9e-47	2e-07	6e-17	9e-45	2e-37	5e-53	7e-48	5e-43	5e-27	1e-42	9e-49	1e-70	3e-21	8e-38	9e-32	5e-22	5e-20	2e-37	2e-23	2e-30	4e-28	1e-44	4e-46	4e-42	2e-41	1e-52	1e-34	5e-14	0.0006	1e-42
ScCpr6	2e-08	7e-31	3e-28	3e-43	6e-50	1e-32	4e-14	6e-42	1e-68	2e-07	3e-19	1e-07	5e-49	1e-27	1e-31	6e-37	3e-51	2e-16	7e-40	2e-79	1e-07	2e-18	8e-43	9e-39	1e-41	4e-31	2e-103	2e-50	1e-42	2e-46	8e-41	2e-14	8e-147	6e-62	4e-18	2e-21	6e-45	3e-25	2e-26	3e-26	1e-49	7e-49	2e-46	9e-42	8e-40	6e-68	1e-16	1e-05	2e-41
ScCpr7	2e-05	2e-20	5e-19	3e-26	4e-36	1e-18	2e-13	1e-22	6e-48	5e-06	7e-12	0.0009	2e-27	7e-19	4e-20	2e-21	1e-36	7e-17	7e-22	1e-48	7e-07	6e-11	4e-24	3e-20	3e-27	8e-20	5e-61	4e-76	1e-24	1e-27	1e-24	2e-08	9e-44	2e-140	1e-16	2e-14	4e-31	2e-11	2e-18	8e-20	8e-32	2e-32	1e-27	8e-27	4e-22	2e-42	1e-11	0.0008	2e-24
ScCpr8	n/c	8e-09	2e-08	3e-10	2e-11	4e-06	0.39	3e-11	3e-10	n/c	n/c	n/c	6e-09	7e-08	1e-08	2e-06	7e-14	5e-06	3e-12	1e-10	0.001	n/c	9e-08	0.052	8e-14	2e-12	2e-07	1e-08	5e-08	2e-09	5e-16	9e-30	5e-05	n/c	n/c	0.057	0.005	0.002	n/c	6e-08	1e-10	7e-11	3e-09	2e-09	6e-13	3e-09	1e-05	n/c	3e-06
ScCwc27	3e-12	9e-05	0.072	n/c	n/c	n/c	6e-05	n/c	n/c	0.067	n/c	2e-12	n/c	0.033	0.0003	n/c	n/c	0.0002	n/c	n/c	0.068	n/c	n/c	n/c	0.73	n/c	n/c	n/c	n/c	n/c	0.009	n/c	0.58	n/c	4e-15	0.0001	n/c	0.43	3e-05	0.002	n/c	n/c	n/c	n/c	n/c	n/c	0.033	3e-21	n/c
SpCyp1	1e-20	2e-65	9e-34	6e-26	3e-28	9e-27	2e-21	2e-32	6e-25	2e-15	5e-28	2e-20	5e-30	2e-33	8e-65	5e-26	4e-29	3e-23	2e-32	3e-32	4e-13	6e-27	6e-30	9e-26	5e-29	6e-30	2e-33	1e-17	1e-28	3e-34	1e-29	7e-14	6e-28	2e-22	6e-39	8e-33	4e-30	1e-30	3e-36	8e-52	8e-31	4e-33	9e-31	1e-27	6e-30	3e-25	1e-26	5e-10	2e-27
SpCyp2	6e-08	1e-35	5e-30	2e-63	3e-51	2e-47	1e-18	5e-51	4e-48	7e-07	1e-16	2e-07	7e-71	1e-30	5e-35	7e-53	1e-52	4e-22	3e-48	2e-58	5e-07	6e-16	9e-66	7e-50	4e-44	7e-37	9e-55	2e-27	1e-69	1e-65	7e-45	8e-18	7e-44	3e-29	8e-22	2e-23	1e-41	9e-23	8e-26	1e-26	3e-69	2e-50	3e-68	3e-55	3e-45	4e-45	1e-15	3e-05	4e-67
SpCyp3	2e-09	5e-24	2e-24	2e-46	2e-61	5e-35	1e-16	1e-44	6e-46	4e-09	1e-14	3e-08	1e-44	2e-24	2e-24	3e-37	9e-63	3e-18	5e-43	9e-53	3e-08	9e-15	4e-45	3e-38	1e-44	6e-30	8e-48	4e-27	4e-44	1e-46	6e-42	5e-15	1e-37	5e-30	1e-14	9e-24	7e-40	9e-18	4e-26	7e-19	5e-45	4e-60	3e-42	1e-46	4e-39	2e-36	3e-15	2e-05	9e-45
SpCyp4	8e-10	3e-39	3e-31	3e-48	4e-47	1e-37	5e-18	1e-65	2e-49	1e-09	4e-14	2e-10	2e-52	4e-31	3e-40	4e-41	1e-49	2e-21	2e-67	1e-55	1e-10	2e-13	3e-51	6e-38	2e-52	1e-45	2e-49	3e-26	1e-50	7e-52	9e-56	4e-20	3e-41	4e-26	5e-25	3e-26	1e-40	2e-22	5e-31	1e-31	2e-54	2e-46	3e-51	3e-43	1e-58	5e-38	5e-17	6e-07	1e-49
SpCyp5	3e-08	2e-32	7e-32	8e-44	2e-47	1e-34	1e-17	3e-37	4e-70	0.0007	9e-20	5e-07	4e-51	5e-33	5e-34	2e-39	1e-49	9e-19	3e-36	2e-83	0.0003	1e-18	8e-44	4e-43	1e-40	6e-39	2e-77	6e-46	2e-41	4e-50	2e-38	1e-20	2e-63	4e-52	1e-22	1e-21	2e-39	3e-26	2e-29	2e-27	4e-51	4e-47	5e-49	2e-44	3e-38	2e-67	2e-13	2e-05	6e-41
SpCyp6	3e-06	2e-20	2e-11	1e-07	2e-08	2e-09	2e-13	2e-08	0.002	1e-98	4e-10	3e-07	7e-08	9e-11	3e-19	9e-08	5e-09	8e-15	6e-10	2e-08	2e-103	2e-10	6e-07	0.002	1e-08	6e-12	2e-08	0.004	2e-07	5e-12	9e-08	0.007	1e-08	0.001	2e-16	5e-15	1e-06	9e-09	1e-14	4e-14	1e-09	6e-10	4e-09	9e-16	7e-07	0.024	2e-94	n/c	2e-07
SpCyp7	7e-35	4e-36	2e-18	8e-12	1e-16	1e-16	2e-19	8e-18	1e-12	3e-14	8e-19	9e-36	3e-17	7e-19	2e-32	1e-14	6e-18	4e-21	3e-15	2e-19	5e-14	2e-20	3e-15	2e-12	1e-12	2e-14	8e-19	2e-07	3e-13	9e-20	7e-16	2e-09	5e-15	5e-12	1e-65	5e-28	3e-20	1e-19	7e-24	1e-29	2e-18	5e-20	5e-18	8e-17	3e-09	2e-12	1e-18	7e-35	2e-12
SpCyp8	2e-14	2e-41	1e-31	2e-19	2e-23	1e-17	2e-19	1e-21	2e-20	2e-12	2e-119	5e-13	4e-26	5e-32	2e-41	1e-15	7e-23	1e-20	3e-22	3e-27	1e-11	5e-124	7e-21	1e-17	1e-23	8e-28	2e-25	4e-18	9e-18	5e-26	1e-23	1e-08	2e-22	2e-18	2e-35	1e-35	2e-27	8e-104	7e-35	6e-32	2e-22	8e-31	1e-22	3e-21	2e-20	1e-20	5e-22	9e-11	3e-19
SpCyp9	5e-17	1e-47	2e-136	1e-24	8e-29	2e-21	1e-17	4e-26	2e-24	2e-15	5e-28	8e-16	5e-30	2e-132	6e-46	1e-20	2e-29	1e-20	7e-27	5e-31	6e-14	4e-28	2e-26	5e-23	2e-32	5e-27	6e-33	4e-20	4e-23	2e-29	2e-27	1e-11	4e-26	2e-23	1e-34	2e-31	4e-25	3e-28	4e-141	3e-36	9e-33	4e-28	5e-33	3e-25	3e-25	5e-23	2e-23	7e-09	4e-25
UmCwc27	5e-34	7e-37	5e-21	2e-14	5e-17	3e-17	1e-15	4e-18	6e-14	4e-12	2e-20	2e-33	1e-18	6e-22	7e-37	3e-15	4e-16	5e-15	7e-16	2e-19	4e-11	6e-21	1e-13	1e-11	6e-17	6e-18	4e-19	4e-09	2e-13	3e-17	1e-17	3e-10	2e-15	3e-12	2e-62	1e-23	2e-17	2e-26	5e-22	3e-29	1e-17	2e-15	3e-17	1e-16	3e-12	1e-12	8e-17	7e-24	1e-13
UmCyp1	7e-09	9e-34	1e-30	3e-60	4e-50	2e-44	3e-16	7e-51	6e-44	1e-07	3e-15	2e-09	1e-71	3e-30	2e-34	1e-50	2e-52	5e-20	7e-51	5e-55	3e-06	2e-14	7e-61	1e-46	9e-47	4e-35	2e-54	5e-26	2e-61	1e-62	8e-44	2e-16	2e-45	2e-29	2e-20	2e-21	2e-39	2e-21	2e-28	9e-25	4e-70	2e-53	8e-67	7e-52	2e-49	3e-46	2e-16	0.0002	2e-62
UmCyp2	4e-17	3e-34	2e-29	6e-15	4e-26	7e-18	2e-25	3e-19	1e-18	4e-15	1e-32	2e-16	3e-20	5e-29	2e-35	8e-15	5e-25	2e-30	2e-18	5e-24	2e-13	6e-32	4e-18	1e-15	9e-20	1e-19	7e-21	3e-12	3e-15	2e-23	8e-17	3e-08	4e-19	2e-15	7e-29	3e-60	7e-25	3e-30	5e-31	1e-29	4e-20	7e-25	3e-20	6e-19	3e-14	9e-18	5e-21	9e-09	2e-17
UmCyp3	7e-06	2e-33	4e-26	2e-46	1e-46	5e-35	2e-15	3e-59	2e-43	5e-06	5e-16	9e-06	2e-50	1e-25	4e-33	5e-35	4e-47	3e-16	3e-59	1e-49	0.0001	2e-15	8e-46	7e-39	7e-57	3e-44	4e-49	5e-24	2e-45	3e-50	3e-51	7e-19	2e-42	6e-28	1e-19	3e-23	2e-39	1e-21	4e-25	3e-27	1e-47	3e-51	6e-44	9e-45	1e-63	3e-37	2e-11	n/c	1e-44
UmCyp4	8e-10	2e-32	6e-27	9e-40	2e-57	3e-34	3e-17	2e-39	5e-45	2e-06	1e-18	1e-09	4e-40	8e-28	3e-32	3e-34	1e-56	2e-18	2e-39	2e-51	2e-06	1e-18	4e-41	3e-35	1e-39	6e-36	4e-49	2e-21	2e-38	5e-44	2e-35	4e-15	1e-40	6e-28	7e-19	1e-26	7e-40	1e-23	1e-27	2e-27	2e-42	4e-68	5e-42	4e-40	1e-33	7e-42	6e-17	1e-06	7e-40
UmCyp5	3e-08	3e-36	3e-30	1e-37	6e-50	7e-34	2e-18	4e-39	6e-72	0.0001	6e-16	1e-06	6e-44	3e-31	4e-35	4e-36	2e-50	1e-17	2e-37	5e-79	9e-05	1e-16	2e-37	2e-34	5e-39	3e-30	1e-73	1e-38	2e-37	1e-44	6e-39	1e-13	1e-58	7e-48	7e-18	3e-21	6e-45	3e-25	2e-27	8e-29	3e-45	4e-52	2e-42	7e-42	1e-36	1e-72	1e-14	0.0004	1e-37
UmCyp6	2e-08	3e-21	5e-11	2e-05	5e-10	0.0003	8e-12	2e-07	0.008	1e-87	9e-20	3e-08	6e-09	6e-10	3e-20	0.0002	1e-09	4e-13	5e-10	3e-08	2e-92	8e-19	9e-05	0.0001	9e-12	7e-11	5e-10	1e-05	7e-05	6e-08	1e-08	0.002	4e-08	7e-08	1e-16	2e-16	4e-10	3e-14	3e-12	2e-12	8e-07	6e-10	1e-06	1e-13	0.0002	0.011	2e-106	n/c	0.0002
UmCyp7	1e-17	1e-37	1e-25	8e-20	3e-23	9e-21	2e-24	5e-20	3e-20	4e-11	5e-100	3e-18	2e-22	9e-26	2e-37	3e-19	4e-22	3e-27	1e-20	7e-26	6e-12	9e-100	1e-19	1e-20	9e-23	1e-24	4e-24	1e-12	2e-18	6e-24	2e-21	9e-08	6e-24	2e-17	7e-32	2e-35	9e-27	3e-117	5e-25	3e-30	3e-22	7e-25	5e-21	7e-23	6e-16	3e-21	3e-22	2e-09	3e-20
UmCyp8	2e-17	5e-50	4e-141	3e-27	6e-29	4e-24	1e-20	4e-31	9e-29	1e-15	9e-31	5e-16	4e-31	8e-142	9e-48	2e-26	3e-30	4e-25	5e-30	2e-34	5e-14	6e-32	1e-30	2e-23	7e-31	2e-25	7e-36	1e-18	8e-30	1e-34	7e-29	5e-09	8e-30	3e-20	1e-30	3e-33	3e-24	1e-31	1e-158	1e-39	3e-34	2e-31	3e-33	2e-27	9e-28	4e-26	2e-24	6e-10	3e-28
YlCwc27	7e-17	4e-11	1e-05	n/c	3e-06	7e-06	2e-10	n/c	n/c	1e-05	2e-06	5e-18	0.0003	2e-05	5e-10	n/c	9e-07	1e-11	n/c	0.15	5e-07	4e-07	n/c	1e-05	0.0007	n/c	n/c	0.59	0.003	1e-07	n/c	n/c	0.003	0.47	4e-23	7e-08	0.1	2e-08	3e-05	1e-08	0.006	3e-05	0.008	3e-05	n/c	n/c	0.0002	2e-22	0.003
YlCyp1	2e-07	9e-37	4e-29	4e-60	4e-49	3e-42	2e-17	2e-50	2e-50	1e-05	4e-15	2e-06	7e-66	4e-29	5e-37	5e-47	2e-49	6e-21	5e-49	4e-60	2e-05	3e-14	1e-70	3e-51	4e-47	1e-35	2e-53	2e-25	2e-70	5e-69	2e-46	2e-18	2e-43	2e-30	3e-20	4e-22	2e-43	1e-23	1e-27	1e-27	4e-68	2e-52	2e-66	6e-52	3e-46	6e-43	6e-15	0.001	1e-69
YlCyp2	5e-08	3e-23	1e-22	3e-37	3e-51	2e-24	2e-14	2e-32	2e-34	2e-09	2e-16	2e-07	2e-38	1e-23	2e-22	7e-25	8e-51	1e-16	3e-32	4e-42	2e-06	6e-16	3e-36	9e-29	4e-33	1e-25	1e-35	8e-24	5e-35	1e-39	1e-33	3e-09	5e-29	9e-29	2e-15	2e-19	2e-37	2e-18	9e-19	3e-18	3e-32	2e-49	2e-30	5e-38	5e-34	2e-30	3e-12	6e-05	3e-35
YlCyp3	1e-08	4e-35	3e-28	1e-60	3e-51	2e-43	5e-18	1e-50	3e-47	2e-07	8e-16	3e-08	3e-67	8e-28	6e-35	4e-47	2e-52	7e-21	4e-48	4e-56	7e-07	5e-15	5e-65	9e-50	8e-45	1e-38	1e-52	4e-26	8e-62	6e-64	9e-46	5e-19	1e-44	6e-30	9e-21	3e-24	3e-41	3e-22	7e-27	7e-27	2e-65	6e-48	7e-63	7e-53	2e-48	6e-43	7e-18	7e-05	7e-63
YlCyp4	2e-05	2e-30	3e-30	6e-52	3e-50	2e-37	5e-15	4e-57	3e-52	1e-10	1e-17	0.0001	2e-56	4e-31	2e-30	6e-42	4e-51	5e-17	2e-61	2e-59	5e-10	6e-17	5e-48	2e-38	5e-58	1e-43	2e-53	5e-29	1e-47	5e-52	1e-54	4e-18	6e-44	1e-30	3e-19	6e-25	3e-38	9e-20	3e-31	9e-22	3e-55	3e-52	2e-54	2e-45	5e-59	2e-42	5e-20	0.009	2e-47
YlCyp5	1e-06	3e-14	6e-07	3e-08	1e-14	8e-09	3e-08	4e-10	1e-10	0.0001	5e-07	3e-06	2e-08	1e-06	7e-15	2e-09	7e-15	8e-10	2e-13	4e-13	0.002	2e-07	2e-06	6e-06	9e-10	1e-08	3e-12	7e-10	7e-08	1e-09	2e-10	n/c	2e-09	7e-11	7e-13	4e-08	4e-20	1e-07	6e-09	5e-11	2e-08	9e-20	2e-08	4e-07	6e-09	2e-08	1e-05	n/c	1e-06
YlCyp6	5e-09	1e-32	2e-29	1e-44	6e-56	4e-33	2e-17	2e-43	3e-74	1e-05	3e-18	3e-08	2e-47	2e-28	3e-31	1e-36	6e-58	2e-19	1e-43	6e-84	7e-07	7e-17	3e-43	5e-37	2e-44	1e-32	3e-114	9e-55	2e-41	3e-49	3e-39	1e-14	2e-77	2e-64	4e-22	2e-23	7e-51	2e-23	1e-27	5e-26	2e-50	2e-50	2e-46	6e-44	1e-44	2e-71	4e-15	8e-07	3e-42
YlCyp7	n/c	5e-24	6e-20	1e-33	2e-43	1e-32	3e-11	2e-32	3e-52	0.0006	2e-11	0.0007	5e-37	1e-19	1e-22	1e-33	2e-42	7e-14	6e-31	3e-59	0.0004	5e-11	2e-32	3e-30	3e-32	2e-29	6e-70	2e-51	4e-35	9e-39	2e-24	3e-12	1e-50	2e-51	1e-16	6e-17	6e-42	3e-18	9e-16	5e-18	3e-38	1e-43	5e-35	1e-37	3e-33	2e-53	2e-08	0.0006	9e-34
YlCyp8	1e-12	3e-34	1e-29	1e-18	5e-23	1e-18	6e-18	7e-21	6e-23	1e-06	1e-38	2e-11	4e-23	2e-29	4e-34	2e-17	1e-23	2e-19	4e-21	1e-28	3e-06	1e-38	6e-20	8e-19	2e-19	3e-25	5e-27	2e-14	8e-17	3e-27	1e-21	8e-07	2e-22	3e-16	2e-31	9e-29	5e-25	5e-57	3e-29	1e-28	7e-22	1e-21	1e-21	1e-18	3e-18	1e-23	2e-18	6e-05	1e-19
YlCyp9	5e-16	5e-45	6e-119	7e-26	7e-28	1e-25	4e-17	2e-28	2e-28	2e-18	6e-32	1e-15	1e-31	2e-114	3e-44	8e-26	4e-29	5e-19	2e-26	5e-35	3e-14	8e-30	9e-29	1e-23	8e-35	1e-24	7e-36	4e-23	2e-26	1e-33	2e-27	4e-09	7e-29	2e-27	1e-30	5e-33	9e-24	4e-34	6e-113	8e-37	3e-34	8e-31	2e-33	9e-31	6e-27	3e-27	1e-23	9e-09	8e-27
[truncated: 96 more columns]

## Sheet: All-BitScore
Bit scores	AfCwc27	AfCyp1	AfCyp10	AfCyp2	AfCyp3	AfCyp4	AfCyp5	AfCyp6	AfCyp7	AfCyp8	AfCyp9	AnCwc27	AnCyp1	AnCyp10	AnCyp2	AnCyp3	AnCyp4	AnCyp5	AnCyp6	AnCyp7	AnCyp8	AnCyp9	CaCyp1	CaCyp2	CaCyp3	CaCyp4	CaCyp5	CaCyp6	CgCyp1	CgCyp2	CgCyp3	CgCyp4	CgCyp5	CgCyp6	CnCwc27	CnCyp1	CnCyp10	CnCyp11	CnCyp12	CnCyp2	CnCyp3	CnCyp4	CnCyp5	CnCyp6	CnCyp7	CnCyp8	CnCyp9	DhCwc27	DhCyp1
AfCwc27		108	74.7	48.1	73.9	58.2	77.4	48.1	47.4	46.2	53.1	589	60.8	79.3	110	53.9	80.9	81.6	53.9	67.8	45.8	53.1	46.2	64.7	70.9	60.1	67	40	52.4	58.5	54.7	40.8	53.1	49.3	147	88.2	67.4	65.5	88.6	91.7	65.9	75.9	68.2	64.7	40	49.7	83.6	109	43.9
AfCyp1	82.8		143	107	112	109	96.3	127	108	73.9	112	80.9	120	145	310	103	111	99.4	127	125	67	109	117	106	120	118	132	81.6	110	128	119	58.9	110	90.1	153	125	123	134	146	222	122	136	120	115	119	106	110	50.1	114
AfCyp10	75.5	164		117	142	102	84.3	117	124	69.7	121	73.6	137	1020	162	100	144	95.9	121	144	64.7	122	119	102	139	127	130	88.6	110	137	122	67	119	100	115	131	102	130	615	124	141	131	138	121	114	118	98.6	41.2	117
AfCyp2	46.6	125	118		188	172	81.6	184	188	38.5	77.8	48.1	244	118	127	189	191	85.5	179	219	40.8	77.4	230	187	185	150	194	105	218	232	181	81.6	167	123	89.7	87.8	157	86.3	108	104	254	196	250	196	175	174	65.9	n/c	226
AfCyp3	55.8	112	123	166		129	76.3	158	185	45.1	80.9	54.3	171	124	112	141	332	85.5	159	210	48.5	78.2	170	152	168	143	184	111	161	177	150	73.9	172	135	77	95.1	171	95.9	101	98.6	180	223	164	161	164	168	71.6	40.8	160
AfCyp4	57.8	126	101	172	151		79.3	155	139	37.7	79	54.7	188	101	128	239	150	89.7	149	168	42	76.6	168	142	151	127	161	89.7	170	184	132	61.2	135	98.6	93.2	84	130	93.6	92.4	102	193	162	193	161	130	130	65.9	43.9	175
AfCyp5	66.6	96.3	76.3	68.2	79.3	62		64.7	62.4	61.2	68.2	64.7	73.2	76.6	90.1	55.8	80.1	355	65.9	80.1	63.2	68.2	65.1	62.8	73.9	72	77.4	48.5	67.8	85.9	63.2	n/c	57	68.9	83.6	114	79.7	86.7	79.3	78.6	74.3	76.3	74.3	70.5	52	59.7	78.6	38.9	65.5
AfCyp6	47.8	144	117	181	183	154	78.6		182	50.4	84	46.2	204	119	142	161	188	82.8	278	209	46.2	81.6	190	150	223	166	199	109	197	196	196	81.3	164	107	97.8	112	164	102	117	120	201	192	193	170	235	157	72.8	46.2	185
AfCyp7	46.6	123	124	187	207	139	73.6	182		32	81.3	43.9	193	126	123	165	214	85.9	177	586	35.4	84	186	162	172	138	314	195	178	197	168	90.1	253	203	85.1	90.9	179	104	117	103	212	202	197	171	161	289	63.9	32.7	177
AfCyp8	50.4	94.4	70.5	40.4	54.7	39.7	70.1	52.8	35		65.9	48.1	46.2	70.1	90.9	39.3	50.4	75.5	59.7	48.5	588	62.4	43.9	25.4	53.5	56.2	57	44.3	45.8	52	46.6	30	52.4	56.6	79.3	83.6	51.2	64.3	79.7	70.1	49.3	56.2	45.1	70.5	40.8	29.6	347	n/c	46.2
AfCyp9	51.2	137	120	77	95.9	78.6	83.2	82	81.3	63.2		48.1	89.7	119	136	72.4	92.4	92.4	80.1	103	60.1	861	76.6	73.2	83.6	103	95.5	69.3	70.1	94.4	81.3	40	90.9	72.8	142	135	98.6	402	112	108	82.4	95.1	84.7	74.7	75.5	84	97.8	57.4	80.5
AnCwc27	599	107	72.8	50.1	72.4	55.1	77	47	49.3	43.5	50.1		60.5	75.5	105	49.7	78.2	80.9	50.8	71.2	45.4	48.9	42.4	61.2	64.3	63.5	66.2	35.4	47.8	53.5	52	40	55.5	47.8	156	86.3	61.6	70.1	83.6	93.2	64.3	69.7	65.5	62.4	38.1	54.3	87	118	40
AnCyp1	43.1	120	118	214	171	159	71.2	178	167	33.9	72.4	42.7		119	119	174	178	75.5	167	201	34.3	68.9	216	169	171	138	192	99.8	216	221	162	71.6	164	111	90.5	89.7	146	94	115	90.5	248	174	239	190	165	166	57.4	n/c	212
AnCyp10	77.4	164	1015	117	144	101	84	119	126	67.8	119	73.6	137		164	103	143	96.7	122	147	63.2	121	121	104	140	127	130	91.3	113	139	122	63.9	118	100	115	122	103	127	615	125	140	135	137	121	114	119	94	39.3	119
AnCyp2	84	310	142	109	112	110	90.1	125	108	70.5	110	79.7	119	145		103	110	93.2	128	126	63.5	108	117	106	120	118	130	81.6	109	129	122	62.8	113	92.4	150	129	124	134	144	220	121	135	121	115	117	107	110	47.4	114
AnCyp3	53.9	120	101	189	164	239	72.4	162	166	37.4	72.8	49.7	203	103	120		172	82.4	155	197	37.4	72.4	179	153	142	128	179	101	187	194	143	71.6	148	99.8	84.7	80.9	130	84.7	97.4	99	213	176	208	168	142	144	63.9	34.3	183
AnCyp4	62.8	111	124	169	332	128	76.3	163	192	40	77.4	60.1	178	123	110	150		87.8	165	215	45.1	75.1	172	156	167	142	186	113	165	182	157	79.3	174	136	78.2	103	166	92.4	107	97.4	186	221	171	161	165	178	70.1	45.1	159
AnCyp5	65.5	99.4	80.1	67.4	85.5	71.6	318	65.5	68.9	63.2	77.8	64.7	75.5	82	93.2	64.3	87.8		67.4	86.3	64.3	79	71.2	66.2	76.6	76.6	86.3	53.1	72.4	89.4	68.9	25	64.3	74.3	93.6	120	87.4	97.4	83.2	85.1	80.1	80.9	80.1	73.9	58.9	67	81.3	40.8	70.1
AnCyp6	53.5	144	121	177	184	147	79	278	177	59.3	80.1	50.4	194	122	145	154	190	84.7		201	54.7	80.9	182	142	224	172	196	102	189	187	205	76.6	155	105	98.2	110	165	97.8	116	116	193	191	186	163	232	150	80.9	47.4	183
AnCyp7	48.1	125	126	193	210	142	75.5	186	541	36.6	85.1	46.6	201	129	126	171	215	86.3	177		40.8	84.7	190	168	171	142	312	191	186	204	171	94.4	258	198	88.2	94	189	108	122	108	212	206	201	172	166	275	69.3	35.8	181
AnCyp8	45.8	88.6	67.4	43.5	62.8	42.4	68.9	48.9	38.1	563	64.3	45.8	47.8	67.4	85.1	40	57.8	77.4	57.8	53.1		60.8	47	26.9	58.2	61.6	56.6	45.8	49.3	55.1	46.6	29.3	54.3	55.8	75.9	76.3	52.4	63.2	75.9	62.4	52.8	55.1	48.9	75.5	39.7	31.6	357	n/c	47.4
AnCyp9	51.2	135	122	76.6	93.2	76.3	82.8	81.6	84	60.1	808	46.2	86.3	121	134	72	90.1	93.6	80.9	102	56.6		73.9	72	81.3	102	94	66.2	66.6	92.4	80.5	39.3	90.1	70.9	137	129	94.7	402	110	108	81.6	97.4	84	72.4	70.9	84.3	94.7	55.1	77
CaCyp1	45.4	132	119	228	192	167	77.4	190	186	42.7	76.6	41.2	242	121	132	178	194	88.6	182	219	45.4	73.9		213	174	147	197	104	255	261	173	87	165	129	87.4	97.8	160	98.2	122	114	246	186	245	197	160	163	67.4	32.3	263
CaCyp2	51.2	119	108	195	180	147	70.9	155	169	40.8	66.6	46.2	192	112	118	157	183	82	149	193	43.9	65.5	225		193	145	167	97.1	209	244	148	77	151	125	75.5	80.1	141	97.4	110	98.6	200	172	191	171	134	148	62.4	39.3	213
CaCyp3	62.4	120	125	167	168	133	70.5	204	157	47	69.7	56.2	171	126	120	124	167	76.6	204	171	51.2	67.4	159	168		139	168	106	155	167	183	73.2	148	109	81.6	89.4	135	96.7	120	98.2	170	154	166	151	192	131	73.6	35.8	158
CaCyp4	47	118	109	129	143	108	68.9	146	120	43.1	87.8	50.8	138	109	118	108	142	77.4	153	142	46.2	89.4	129	117	136		122	71.6	122	138	145	89.4	112	87.8	84	90.9	102	105	94.7	100	128	132	127	120	134	114	75.9	44.3	127
CaCyp5	50.4	132	112	169	184	137	73.6	176	261	41.6	77.8	47.4	192	113	130	154	186	86.3	172	299	39.3	76.3	174	146	168	122		198	175	179	157	75.9	301	229	81.6	93.2	184	102	114	107	195	192	184	174	160	250	66.2	43.5	172
CaCyp6	32	81.6	80.1	97.4	111	81.6	45.1	99.4	167	39.7	62.4	27.3	99.8	82.4	81.6	93.2	113	53.1	94	179	39.7	59.3	97.4	79	106	71.6	194		96.7	106	96.7	67	173	290	58.9	67.8	108	62.8	75.1	75.1	100	111	92.4	105	105	155	63.5	27.7	99.4
CgCyp1	51.2	127	110	216	183	169	79.3	197	178	43.9	70.1	46.2	242	113	126	186	187	90.1	189	213	46.2	66.6	255	200	174	140	201	106		252	172	80.1	167	125	84.7	88.6	157	96.7	114	106	241	179	236	201	173	165	71.2	35.4	254
CgCyp2	41.2	128	119	213	177	166	80.5	181	180	37	77.8	36.2	221	121	129	176	182	89.4	172	204	41.2	75.9	244	219	167	138	179	106	234		165	81.6	167	131	92	96.7	154	100	118	113	230	175	219	197	160	160	60.5	35.8	231
CgCyp3	52.8	137	122	179	171	130	75.1	196	168	46.2	81.3	50.1	184	122	140	142	177	85.1	205	192	46.6	80.5	173	145	204	162	178	104	172	181		93.6	156	120	108	96.7	151	98.6	125	108	180	169	174	160	204	147	73.2	44.3	163
CgCyp4	34.3	58.9	57.4	72.8	73.9	52.8	n/c	72	80.9	30	37	32.7	71.6	55.1	62.8	63.2	79.3	25	67.4	94.4	29.3	35.8	77.8	60.8	72.8	89.4	75.9	67	70.9	81.6	82.4		71.6	54.7	55.8	51.6	51.6	42.4	52.8	58.5	69.7	70.9	69.3	79.7	73.2	70.1	32.3	24.3	70.1
CgCyp5	53.5	125	119	167	192	134	68.6	164	240	49.3	90.9	56.6	184	118	128	147	194	77.8	155	276	51.2	90.1	165	145	163	129	350	183	167	178	156	77.8		211	86.3	93.6	174	120	119	115	192	184	181	165	165	248	73.2	46.2	164
CgCyp6	31.6	90.1	84.7	105	135	80.1	65.5	89.4	157	40	57.4	30	111	85.1	92.4	81.3	136	74.3	87.4	171	42	55.5	113	108	109	87.8	218	268	106	131	100	54.7	164		82.8	66.6	137	68.6	79.3	79.3	118	131	108	109	90.9	152	53.9	27.3	105
CnCwc27	119	153	94.7	70.9	77	74.7	79.3	80.1	69.3	64.7	122	124	90.5	96.3	150	66.2	78.2	93.6	80.5	88.2	62.4	124	71.6	67.4	81.6	84	81.6	58.9	66.6	92	87.4	55.8	71.6	82.8		112	110	116	107	120	82.4	91.3	82.4	74.3	70.5	71.2	92.8	129	70.9
CnCyp1	86.3	150	130	87	110	83.2	120	112	90.9	81.3	135	84.3	107	122	154	80.1	118	134	110	112	72	129	97.8	82.8	102	107	110	75.1	88.6	113	96.7	58.5	93.6	82	136		124	133	135	134	101	114	100	89.7	91.3	90.5	113	61.6	92
CnCyp10	45.4	123	85.9	132	171	107	79.7	142	158	40.4	80.9	39.7	146	87.8	124	107	166	87.4	143	189	42	75.9	138	122	135	102	186	108	135	154	128	51.6	156	139	115	105		96.7	92.4	100	144	167	132	134	124	142	72.8	28.9	134
CnCyp11	63.5	160	125	85.5	110	93.2	96.7	102	104	62	371	68.2	111	127	160	84.3	107	112	97.8	126	60.8	389	98.2	97.4	108	124	119	69.3	96.7	117	98.6	54.7	120	84	138	133	114		143	133	105	111	107	106	80.9	114	98.6	48.1	99.4
CnCyp12	86.7	164	598	107	119	92	84.7	116	117	77.4	112	81.6	133	590	162	97.1	125	99	116	140	71.6	110	122	107	136	112	131	85.5	114	134	125	61.2	119	95.9	126	135	107	143		149	136	134	139	112	113	115	109	48.1	110
CnCyp2	89.7	249	123	104	115	102	95.1	120	103	68.2	108	91.3	107	125	247	99	114	102	116	126	59.7	108	114	101	111	117	124	81.6	106	130	108	65.5	115	95.1	145	134	119	133	149		124	134	121	103	110	105	106	45.1	101
CnCyp3	47.4	122	121	225	180	166	70.1	177	183	37.4	64.3	45.8	248	122	121	186	186	80.1	169	212	38.9	63.5	217	178	170	128	195	100	216	230	158	69.7	169	118	82.4	83.2	144	87	118	105		188	294	185	164	183	63.9	n/c	221
CnCyp4	60.1	136	111	173	223	138	76.3	166	182	47.4	80.1	53.9	174	115	135	151	221	80.9	164	206	40.8	82.4	166	151	154	132	192	111	157	175	149	70.9	166	131	91.3	99	167	96.3	115	118	188		172	160	155	164	76.3	31.6	166
CnCyp5	52	120	119	222	164	166	70.5	170	168	33.1	66.6	49.7	239	119	121	181	171	80.1	161	201	34.7	66.6	216	167	166	127	184	92.4	211	219	152	69.3	157	108	82.4	82.8	132	89.7	120	105	294	173		172	152	167	60.5	n/c	216
CnCyp6	50.8	115	103	176	161	140	65.9	146	152	56.6	61.2	47.8	190	103	115	147	161	73.9	139	172	59.3	58.9	178	141	151	120	174	105	182	197	144	79.7	144	109	74.3	76.3	134	94	95.1	89.7	185	160	172		151	135	74.3	n/c	182
CnCyp7	38.9	136	114	175	188	130	66.2	232	162	39.7	76.3	36.6	192	115	135	142	189	77	231	190	37.7	71.6	162	132	206	157	184	113	176	177	207	82	166	108	89	92	148	81.6	114	110	191	180	179	173		151	73.2	n/c	166
CnCyp8	49.7	123	118	173	193	130	77.4	157	280	27.3	84	50.8	192	119	124	144	203	84	150	299	30.4	84.3	163	152	150	135	295	174	165	176	147	79.3	241	179	89	90.5	164	107	115	105	207	191	191	159	150		63.9	37	167
CnCyp9	58.9	110	77.4	49.7	71.6	49.7	71.2	57	47	329	75.9	62.4	57.4	74.3	110	47.8	70.1	81.3	64.3	69.3	350	72.8	50.8	43.1	73.6	75.9	66.2	63.5	53.1	60.5	57	32.3	57.4	53.9	92.8	91.7	71.2	76.6	90.5	84.3	63.9	76.3	60.5	74.3	56.2	46.6		31.6	53.9
DhCwc27	108	50.1	40.4	35.8	40.8	44.3	38.9	45.8	33.5	n/c	56.6	115	28.9	39.3	47.4	34.7	45.1	40.8	47	35.8	35.8	59.3	33.1	n/c	35.8	44.3	43.5	27.7	37.4	35.8	44.3	25.4	47	27.3	129	60.8	28.9	48.1	48.5	45.1	n/c	31.6	26.6	n/c	n/c	37.4	31.6		33.5
DhCyp1	43.1	131	117	224	183	174	78.2	185	177	44.7	80.5	38.5	240	119	131	182	182	87.4	183	206	45.8	77	263	201	177	145	196	107	254	249	163	79	164	124	89	92	157	99.4	110	101	247	191	242	204	164	167	70.1	33.5
DhCyp2	50.8	102	105	124	202	107	65.5	142	143	51.6	76.3	50.4	145	107	102	113	203	76.3	140	164	48.5	74.7	122	99.8	147	116	161	96.3	124	137	120	47	139	109	77.4	92.8	146	85.5	106	95.5	139	189	133	132	131	120	65.1	35.8	125
DhCyp3	44.7	138	117	208	181	164	84.3	177	172	40.4	75.5	43.5	196	117	138	169	175	91.3	166	197	40.8	74.3	225	232	172	144	183	106	214	251	157	79	167	127	89.4	97.1	154	106	107	110	203	178	204	192	147	150	71.6	39.3	224
DhCyp4	48.9	128	125	181	166	133	64.3	190	151	36.6	75.5	45.8	201	125	130	144	171	66.6	186	174	38.5	71.6	167	147	244	150	170	97.8	168	173	207	81.6	148	103	97.1	87	135	90.9	127	106	188	168	181	159	203	154	57	31.6	169
DhCyp5	61.2	112	111	110	122	112	58.2	134	99	57.4	68.2	57.4	124	105	112	106	122	67	140	118	55.5	66.2	113	117	168	163	117	69.7	112	130	122	60.8	100	78.2	88.2	88.6	90.1	90.9	125	99.4	129	120	128	124	129	97.8	79	32.7	120
DhCyp6	51.2	40	30.4	n/c	33.1	24.3	46.6	28.5	n/c	191	33.5	52.4	28.9	30.8	38.5	25.8	31.6	52	30.8	30.4	202	38.5	n/c	n/c	39.7	32.7	30.4	36.2	23.9	33.1	29.3	n/c	29.6	n/c	45.8	35.4	n/c	27.3	33.5	32	n/c	24.6	27.3	52	n/c	n/c	195	n/c	25.4
DhCyp7	46.2	126	113	181	197	132	72.8	184	272	37	81.3	42.4	195	113	126	153	200	76.6	175	314	37.4	79.3	181	159	181	125	535	209	180	191	166	85.1	315	238	94	91.3	197	99	118	106	188	184	181	176	171	263	70.9	42	176
DhCyp8	40	88.6	81.6	96.3	135	85.5	69.7	87.8	180	43.5	57	38.5	112	80.9	88.6	96.3	142	73.9	83.2	205	35.8	56.2	104	102	114	81.6	226	361	98.2	123	100	61.6	192	340	78.6	70.9	116	72.8	81.3	80.9	119	134	108	120	90.5	176	53.1	35.8	99.4
DhCyp9	72	163	356	115	125	103	89.4	121	120	74.3	122	69.3	128	335	162	109	128	100	122	142	67.8	117	129	102	130	119	135	95.9	122	138	116	48.9	120	95.1	130	141	112	113	338	136	136	132	134	121	113	107	102	63.5	127
EcCyp1	45.1	130	104	184	154	170	72.8	160	151	53.5	77.8	44.3	205	106	132	169	153	78.6	164	182	52.4	75.1	177	133	145	133	172	94.7	173	186	145	70.1	150	95.5	89.4	87.4	130	95.1	90.1	99	198	160	186	189	153	136	82	33.1	180
EcCyp2	52.8	119	83.2	105	142	107	73.9	112	118	33.1	72.8	47	121	84	114	119	140	78.2	115	139	38.9	77	112	112	122	107	128	97.4	104	128	111	58.9	124	94.4	90.5	77.4	119	105	73.6	88.6	134	137	125	117	111	124	57	25.8	107
EgCwc27	80.5	37	31.6	23.5	28.9	28.1	31.2	33.5	29.6	26.6	27.7	88.2	25.4	30.4	35.4	28.5	32.7	36.2	28.9	30	27.7	30	23.5	n/c	25	30.4	29.6	n/c	22.3	22.3	31.6	27.7	33.5	n/c	99	52.8	25.8	42.4	55.1	36.6	n/c	n/c	27.3	24.6	n/c	25.4	25.8	105	22.3
EgCyp1	50.8	133	114	218	189	163	75.5	191	177	43.9	73.9	46.6	233	116	132	175	192	86.3	182	208	46.6	71.2	249	200	174	140	186	102	287	249	171	81.6	165	129	90.1	88.2	162	95.1	112	107	229	181	226	193	173	160	70.9	36.6	248
EgCyp2	46.6	135	108	218	180	157	82	185	179	41.2	77	42	221	114	136	167	178	84	180	202	40.4	76.3	235	217	171	136	181	104	229	307	170	80.9	162	120	97.8	91.7	152	97.1	111	115	217	183	204	194	167	157	66.6	40	222
EgCyp3	43.5	137	125	157	177	139	79	190	149	42.7	89.7	38.9	177	131	134	147	178	82.8	187	172	44.3	84.7	146	122	177	164	160	106	154	153	210	86.3	144	112	93.6	92.4	153	101	120	99.4	164	180	160	147	179	139	67.8	31.6	152
EgCyp4	36.2	72.8	74.3	87.8	93.2	80.1	29.6	94.4	100	42.7	53.1	35	87	76.6	77.8	87.8	96.3	33.5	101	108	44.7	54.7	93.6	80.1	102	90.9	90.5	61.2	82.8	92.4	107	150	96.3	58.9	59.7	66.6	85.1	74.7	71.2	65.9	92	103	91.3	95.1	79.7	84.7	45.1	33.5	89
EgCyp5	n/c	30.8	n/c	n/c	n/c	n/c	33.5	n/c	n/c	142	27.3	24.3	n/c	n/c	27.7	n/c	n/c	33.9	n/c	n/c	150	26.2	n/c	n/c	n/c	n/c	n/c	n/c	n/c	n/c	n/c	n/c	n/c	n/c	40.8	32.3	n/c	n/c	n/c	25	n/c	22.3	n/c	n/c	n/c	n/c	177	n/c	n/c
EgCyp6	44.7	125	116	157	191	130	71.6	152	232	37.4	80.9	43.1	175	118	125	133	193	81.6	147	259	40.4	79.3	159	147	158	124	348	159	162	174	145	72	400	203	89.4	94	170	109	110	104	184	181	172	157	150	246	68.6	33.5	161
EgCyp7	38.5	82.4	71.2	99.8	128	85.1	65.1	96.3	164	47.4	58.2	34.3	106	71.6	80.1	95.9	135	75.9	94	177	45.4	58.5	102	97.4	102	76.6	213	265	104	115	97.1	45.1	165	418	75.5	77.8	114	68.2	71.2	79.3	121	128	108	104	90.5	164	59.7	30.4	102
GzCwc27	317	125	84	47.4	64.3	65.1	85.5	53.5	42.7	53.9	102	292	67.8	88.2	121	56.6	65.5	94.7	55.5	66.2	55.5	102	52.4	58.5	61.6	71.2	62.8	43.1	47	61.6	55.1	n/c	56.6	58.2	221	100	74.7	97.4	92.4	97.8	69.7	74.7	70.9	55.5	45.4	55.5	86.3	119	51.2
GzCyp1	82	275	147	103	112	111	95.1	130	101	72.4	110	79.7	115	150	262	104	112	98.2	129	122	65.9	108	114	103	124	118	131	80.1	109	126	113	63.5	108	87.4	142	127	126	130	148	202	119	138	120	113	118	109	115	48.5	111
GzCyp2	95.5	143	124	87.8	84	91.7	152	94.7	87	85.9	116	86.3	95.5	122	141	83.6	83.6	170	95.1	100	79	115	94.7	71.6	81.3	98.2	102	58.5	97.8	102	94.7	41.2	95.1	77	121	171	100	123	140	130	94.7	116	92.8	87.4	92.8	87.8	98.6	55.5	94
GzCyp3	49.3	122	117	178	250	140	73.6	154	174	50.4	76.3	45.4	186	117	122	155	263	87.8	152	206	54.3	71.6	179	159	152	137	193	108	175	187	152	79.7	178	129	74.7	98.2	160	100	108	103	186	213	178	170	164	173	69.3	38.5	170
GzCyp4	50.8	142	117	193	180	154	73.9	262	170	57.4	77	52	204	117	141	155	180	79	259	197	53.1	73.2	177	145	212	165	196	115	186	185	203	74.3	157	111	100	100	163	97.8	114	119	196	188	192	165	236	155	81.3	43.9	182
GzCyp5	58.2	119	108	201	170	200	77.8	175	153	30.4	80.9	53.1	218	107	120	208	174	87	169	191	31.2	80.1	205	175	166	127	179	86.3	196	221	145	79.3	150	100	91.3	89	137	94	102	95.9	215	166	223	169	158	149	57	42.4	204
GzCyp6	45.1	141	122	181	205	144	77.4	185	355	45.8	85.9	41.2	195	124	135	160	210	83.2	180	405	43.9	84.7	188	167	194	145	326	195	180	203	169	83.6	263	212	91.3	97.1	194	107	124	123	202	208	191	176	168	257	72.8	40.4	182
GzCyp7	53.5	163	125	90.9	92	73.6	81.6	97.8	88.2	77.8	517	58.2	97.4	124	162	80.5	95.5	91.7	97.4	109	70.9	521	94.4	78.6	97.1	120	105	67.8	86.3	112	108	60.1	97.1	85.9	142	136	99.4	362	127	135	100	117	98.2	89	94.4	103	104	50.8	84.7
GzCyp8	47.4	98.6	64.7	43.9	55.1	44.7	76.6	53.5	41.2	454	60.1	45.8	53.9	70.5	91.7	47	52	82.8	60.1	54.7	465	62	40	28.1	57	62.4	58.2	45.4	44.7	49.7	44.7	30.8	56.2	47.4	70.5	86.7	60.1	67	77.4	77.4	55.1	65.1	52.8	68.6	42.7	35.4	330	n/c	45.1
GzCyp9	70.9	159	820	115	137	97.4	78.6	114	123	74.3	119	68.2	134	803	158	103	138	92.4	118	143	67.8	122	120	102	130	123	130	90.9	110	140	119	63.2	117	102	118	124	97.1	132	612	122	140	125	140	120	107	115	96.7	44.7	118
KlCyp1	47.4	135	116	220	182	166	71.2	202	179	41.6	75.9	43.1	234	119	135	178	185	81.3	193	209	43.9	73.2	255	197	180	147	189	101	276	238	178	83.6	166	125	92.4	89.7	162	100	115	108	226	184	229	187	176	159	68.2	37.7	257
KlCyp2	42.7	138	112	218	179	168	79.3	184	184	40.4	77	36.6	213	115	137	184	181	84.7	170	210	38.9	75.9	239	219	167	140	187	111	229	300	159	79.7	173	132	89	97.1	160	102	112	122	220	193	207	192	160	164	70.1	34.7	228
KlCyp3	44.7	143	128	163	173	130	72.8	196	161	47	90.1	43.9	183	127	142	144	176	79	203	189	45.4	88.6	157	138	199	173	176	103	158	174	251	82.8	155	115	98.6	94.7	142	105	123	116	184	186	177	159	186	154	77	33.9	159
KlCyp4	50.1	107	104	111	129	104	59.7	121	134	49.7	88.6	50.8	119	104	108	113	132	69.7	125	140	51.2	86.3	122	108	135	134	138	84.3	108	129	137	191	131	91.7	85.9	86.3	125	101	106	102	127	137	127	118	113	119	57.4	n/c	115
KlCyp5	45.8	127	119	176	189	126	70.1	176	243	49.3	84	45.1	191	116	128	140	192	73.6	159	281	46.6	80.5	167	143	165	124	365	187	160	181	158	71.6	449	233	92.8	97.4	181	101	116	116	194	184	182	170	163	262	75.9	39.7	159
KlCyp6	36.2	89.7	67	98.6	130	80.5	62.8	100	150	42.4	55.5	33.5	103	63.5	91.3	81.3	128	67	97.4	159	42.4	53.5	96.7	91.3	104	87	199	261	108	112	90.1	46.2	148	462	73.6	61.2	115	71.2	72.8	80.5	108	130	95.5	113	94.4	140	56.6	29.6	88.2
NcCwc27	305	127	89	49.7	67	72.4	87	60.8	49.3	59.3	92.8	295	70.1	93.2	125	60.8	66.2	98.2	62.4	70.5	63.5	95.5	54.7	64.7	67.8	84.3	66.2	52.4	49.7	69.7	59.7	35.8	63.9	72	214	108	87.8	107	96.7	101	73.2	79.7	71.2	62.4	55.1	58.2	90.5	118	51.6
NcCyp1	81.6	266	143	105	121	110	90.5	138	118	69.7	112	75.9	120	146	253	100	119	95.1	137	138	62.8	110	114	104	124	116	134	88.2	112	131	111	57.4	115	94	139	126	133	122	146	200	123	137	121	113	120	115	110	50.4	114
NcCyp2	46.6	125	115	184	270	140	81.3	160	181	47	72	41.2	185	118	124	161	278	97.4	157	212	51.6	70.1	188	163	159	145	194	114	176	188	160	82	177	131	71.6	99	161	99.8	107	107	190	223	183	167	167	177	71.2	36.6	177
NcCyp3	49.3	137	123	196	187	159	73.9	273	176	54.7	79.3	49.3	203	120	137	161	187	84	259	205	55.8	77	186	149	219	168	195	115	196	193	214	80.1	157	108	99.8	104	161	94	116	113	202	191	198	174	249	151	79	45.1	191
NcCyp4	52.4	127	101	192	156	197	71.2	167	153	28.1	73.6	50.1	221	100	125	208	164	81.3	147	184	27.3	74.7	201	166	144	129	172	81.6	200	203	147	70.9	149	100	86.7	80.1	127	91.7	102	105	216	169	218	166	151	145	56.2	39.3	192
NcCyp5	43.5	129	126	194	211	144	77	192	377	38.9	84.7	42	211	126	129	163	216	87	184	426	41.2	82.8	193	174	184	143	326	205	186	208	175	88.2	265	213	89.4	91.3	193	111	124	106	211	206	196	173	174	285	68.2	40.8	184
NcCyp6	51.2	149	109	82	86.7	75.9	76.3	88.6	78.6	72	485	50.1	91.7	109	150	76.6	87.8	81.6	91.3	97.4	66.2	504	82.8	77	94	105	100	73.6	79.3	107	92	53.9	90.9	86.3	131	123	100	358	117	124	91.3	105	90.5	85.1	89.7	87.4	94.4	45.4	78.6
NcCyp7	75.1	169	840	112	137	97.8	82.8	116	125	68.9	127	73.2	136	830	167	101	136	94.7	117	146	65.5	123	116	100	135	125	134	89.7	104	134	120	64.7	120	97.8	119	128	102	136	621	130	134	127	132	120	117	117	99.4	45.1	114
NcCyp8	51.2	96.7	68.6	45.1	58.5	42.4	73.2	54.7	45.1	467	62.4	48.9	50.1	74.3	89.7	46.2	55.8	83.6	61.2	62.8	466	63.2	45.8	30	56.6	60.8	63.2	50.1	49.7	54.3	49.7	32.7	57.4	49.7	73.6	82.4	57.4	63.2	79	75.9	56.2	65.9	55.1	71.2	43.5	38.1	329	n/c	49.7
RoCwc27	183	139	103	72.8	75.1	86.3	90.9	74.3	62	65.9	107	177	84.3	101	137	77.4	77	99.4	69.3	85.1	66.6	113	68.9	70.1	80.5	87	82	55.8	68.9	86.3	76.3	55.8	68.6	67	306	116	97.8	97.8	108	113	87	95.1	85.5	81.6	68.2	63.9	93.6	139	66.6
RoCyp1	48.5	127	107	229	184	167	81.6	181	179	41.2	67.4	42.7	246	107	129	182	187	86.3	164	204	39.3	67.4	230	189	162	138	191	99.8	223	237	155	75.1	168	122	93.2	91.3	153	90.1	112	105	239	201	231	191	161	173	62	35	219
RoCyp10	40	132	120	198	185	154	77.8	174	179	45.1	77.8	36.2	212	122	131	160	184	82.4	175	204	40.8	77.4	191	165	166	144	180	99	186	207	156	76.6	149	125	90.9	87.4	145	98.6	108	97.4	213	199	197	178	175	149	71.2	n/c	191
RoCyp11	65.1	127	104	158	179	134	82	169	201	61.2	92.4	61.6	162	103	129	132	182	86.7	168	227	63.2	92.8	165	141	157	128	207	106	166	175	158	82	182	142	110	113	228	107	113	109	163	181	153	158	153	159	78.2	57	161
RoCyp12	50.4	136	122	179	213	143	80.5	182	328	39.3	75.5	47.4	202	127	131	158	216	88.2	173	370	39.7	78.6	178	165	174	144	328	229	183	201	160	86.3	254	219	91.3	97.8	186	107	122	112	204	196	186	168	175	294	67.8	44.7	175
RoCyp13	62.4	117	73.2	60.8	63.9	58.2	73.9	65.1	52	394	79	62.8	67.4	71.6	108	56.6	62	84.3	77.8	69.7	406	75.1	60.1	42.7	73.2	74.7	68.6	62.4	69.7	70.9	64.3	43.5	63.9	51.6	100	97.8	60.8	77.8	94.7	94.7	69.7	65.1	64.3	83.2	52.4	44.3	360	44.3	61.2
RoCyp14	78.2	167	134	94.7	108	83.6	103	104	102	85.5	434	73.2	108	133	167	76.6	105	116	107	126	83.2	444	95.1	80.9	110	103	111	85.9	87.4	112	112	48.5	98.2	81.3	140	150	117	406	145	142	107	117	105	97.4	93.2	97.4	120	50.4	92
RoCyp15	77.8	166	594	107	114	95.5	65.1	110	112	73.9	126	72	119	603	166	97.4	115	79	108	125	68.2	128	114	88.6	127	101	120	84.3	103	124	112	55.1	118	97.4	121	131	99.4	133	664	135	129	119	130	107	109	101	94.4	40	103
RoCyp2	43.9	130	113	211	193	153	76.3	182	169	45.4	75.5	37.7	228	115	130	177	197	82.4	174	198	42.7	72	215	182	160	141	185	113	217	235	152	72	161	116	83.2	96.3	165	89.7	109	108	233	193	218	190	176	154	75.5	n/c	211
RoCyp3	76.6	233	131	111	123	112	92.4	122	100	68.2	112	73.9	121	134	226	111	121	95.9	124	125	60.5	109	119	100	106	121	124	74.3	117	139	114	53.5	107	87.8	137	122	114	120	140	185	129	135	128	110	114	102	105	47.8	112
RoCyp4	85.1	154	125	93.6	105	97.4	133	99.8	93.6	82.4	144	82.8	102	120	160	89	104	145	103	109	76.3	138	101	82.8	101	105	111	63.5	95.1	108	92.8	51.2	98.2	70.9	137	218	113	132	127	123	99.4	119	100	94	92.8	95.9	112	55.1	106
RoCyp5	52	137	111	191	187	144	89.4	172	187	43.5	83.2	47	202	112	135	158	191	97.4	157	223	39.7	86.7	179	172	163	144	196	95.9	177	208	138	72.4	170	117	98.2	103	180	105	93.6	104	202	180	185	171	159	159	75.9	31.6	179
RoCyp6	50.4	134	105	193	190	144	90.5	162	182	41.2	84.7	46.6	197	105	134	155	186	97.8	154	219	37	86.3	186	167	164	144	194	94.7	179	204	141	67.8	167	120	90.5	106	183	108	98.2	103	197	181	180	170	145	152	73.9	32	187
RoCyp7	51.6	120	99.8	146	230	124	70.5	150	153	47.8	69.7	55.1	145	102	120	129	221	73.9	145	181	45.4	70.5	151	137	147	134	168	102	142	156	126	50.8	151	112	83.2	91.7	152	92.4	96.3	115	159	266	145	153	135	138	80.1	35.8	147
RoCyp8	45.8	133	132	185	192	145	76.6	242	182	51.2	86.7	44.3	197	133	132	158	200	86.3	240	207	50.4	86.3	185	147	188	168	192	112	178	193	209	74.3	166	123	93.6	106	157	94.4	122	117	211	195	202	164	232	160	74.7	43.1	179
RoCyp9	42.7	130	126	186	181	149	72.4	220	181	52.4	76.3	46.2	199	123	131	161	192	85.1	226	211	53.1	75.9	179	143	176	161	184	119	179	189	207	73.6	164	118	87.4	107	155	90.9	117	109	214	191	203	166	218	152	78.2	36.2	176
ScCpr1	46.2	126	114	220	185	169	79	198	185	44.3	73.6	41.2	243	116	127	186	191	89.7	191	219	48.5	70.9	254	194	181	139	202	106	281	250	174	84.7	169	128	86.7	90.9	162	97.4	117	103	243	188	239	200	174	166	71.2	36.2	255
ScCpr2	54.7	127	108	154	167	139	63.2	190	141	54.3	77.4	51.6	166	112	129	142	168	68.2	186	174	57.4	75.9	142	120	172	164	157	111	146	152	210	96.7	134	110	102	90.5	142	87	110	105	165	166	153	161	182	126	90.5	32	144
ScCpr3	47.8	134	120	213	192	169	82.4	181	179	42	81.3	41.2	216	126	135	172	187	89.7	177	205	44.7	78.6	239	214	171	143	180	99.4	233	321	167	80.1	170	127	95.9	97.1	160	105	115	120	222	178	208	195	164	160	62	40.8	228
ScCpr4	25.8	64.3	62.8	84.3	92	71.6	36.2	72.8	85.1	42.4	35.4	n/c	90.9	60.1	66.6	71.2	92.4	37.7	77.8	93.6	45.1	35	92.8	73.9	92	94.4	92.4	65.1	82	94.7	86.3	192	88.6	54.3	47	49.7	71.2	49.3	64.7	58.5	93.2	90.9	90.9	87	78.6	85.9	46.2	n/c	86.7
ScCpr5	43.9	136	124	154	166	132	67.4	191	150	45.1	80.1	37.4	167	124	136	137	167	73.9	195	176	45.8	78.2	168	144	196	179	164	110	160	181	254	91.3	146	126	94.7	86.3	145	99.8	122	113	168	172	159	157	194	136	68.2	33.9	161
ScCpr6	49.7	122	115	163	185	128	67	159	249	45.8	85.9	47.4	182	113	124	142	189	74.7	152	285	47	83.2	161	148	158	123	364	188	160	174	155	68.9	508	226	81.6	90.9	171	105	110	107	184	182	174	158	152	246	77	39.7	157
ScCpr7	39.7	87.4	85.1	106	139	82	64.7	95.5	180	41.6	61.2	34.3	110	84.7	86.3	90.9	141	76.3	92.8	182	44.3	58.2	99.8	87	110	86.3	223	273	101	111	102	48.5	166	487	76.6	67.8	125	60.1	83.6	85.5	125	127	112	108	93.6	162	60.5	33.5	100
ScCpr8	n/c	48.9	50.1	53.5	58.2	40.4	23.9	57.4	55.1	n/c	n/c	n/c	49.3	48.1	48.1	41.2	65.9	40	60.8	56.6	33.9	n/c	45.4	26.6	66.2	61.6	45.8	50.1	46.2	51.2	73.2	119	37.7	n/c	n/c	26.2	31.6	33.5	n/c	46.2	55.5	55.8	50.8	51.2	63.2	51.6	40	n/c	40.4
ScCwc27	62.4	35.4	28.1	n/c	n/c	n/c	36.6	n/c	n/c	27.7	n/c	63.2	n/c	29.3	33.5	n/c	n/c	34.7	n/c	n/c	27.7	n/c	n/c	n/c	23.1	n/c	n/c	n/c	n/c	n/c	29.3	n/c	24.3	n/c	71.6	35	n/c	25.4	39.7	31.2	n/c	n/c	n/c	n/c	n/c	n/c	28.9	91.3	n/c
SpCyp1	90.5	237	134	105	113	108	91.3	127	103	72.8	114	89.4	119	132	234	106	116	97.4	127	128	65.1	111	119	105	116	119	132	79.7	114	133	118	67	114	95.5	150	128	121	123	142	191	122	129	122	112	119	104	109	54.3	110
SpCyp2	48.1	138	121	230	190	177	82	189	181	44.3	77.4	46.2	254	123	135	195	194	93.6	180	214	44.7	74.7	238	185	166	142	202	112	251	237	169	80.1	166	118	94	97.8	160	97.4	107	108	249	187	246	203	170	171	73.6	38.5	242
SpCyp3	52.8	99.4	103	174	224	136	75.1	168	173	51.6	70.5	49.3	167	103	100	143	228	80.5	162	196	48.9	70.9	169	147	168	119	179	111	166	174	159	70.9	145	120	70.5	98.6	154	80.9	108	82.4	169	219	160	174	150	142	72.4	38.9	168
SpCyp4	54.3	149	125	179	176	145	80.1	238	185	53.1	68.6	56.2	194	125	153	156	184	91.3	243	205	56.6	66.6	189	145	194	171	185	108	187	192	205	87.8	158	107	104	107	156	96.3	125	125	200	174	190	163	214	147	78.2	43.9	184
SpCyp5	48.9	127	127	165	177	135	78.6	143	254	34.3	87.4	45.1	189	131	132	150	184	82.4	140	298	35.4	83.6	165	163	155	149	278	173	157	186	147	89.7	231	194	97.1	91.3	152	108	119	110	189	176	182	167	147	244	65.9	38.9	155
SpCyp6	42.4	87.8	59.7	45.1	48.1	51.6	64.7	47.8	32.7	349	55.5	45.8	45.8	57.8	83.6	45.4	49.7	69.3	53.1	48.9	365	56.2	42.7	31.2	48.9	60.1	49.3	31.6	44.3	59.7	45.8	30.4	49.7	33.1	76.3	69.7	43.5	50.8	70.5	66.6	51.6	52.8	50.4	72.4	43.1	28.9	335	n/c	44.3
SpCyp7	137	139	83.2	58.9	75.1	75.5	84.3	79.3	63.2	68.9	84.3	140	77	84.7	127	68.6	79.3	90.1	70.9	85.5	68.2	89.4	70.1	60.8	62	68.2	83.6	45.4	63.5	85.5	72.8	52	70.9	61.2	239	112	89	87	101	118	81.3	86.3	79.7	75.9	51.2	62.4	83.2	136	61.2
SpCyp8	69.3	157	126	84	97.4	78.6	84.3	92	89	62.8	418	65.1	106	128	157	71.6	95.9	88.6	94	111	60.1	433	89	78.6	98.6	112	105	81.3	78.6	106	98.6	49.3	95.5	82	139	138	112	366	137	125	94	122	95.1	90.5	88.2	89.7	94.7	56.6	83.6
SpCyp9	78.2	177	475	101	115	91.3	79	106	102	72.8	114	74.3	119	462	172	88.2	117	88.6	109	124	67.8	115	107	96.3	127	110	130	87.8	96.3	117	111	59.3	107	99	136	124	105	115	490	140	128	113	129	103	104	97.4	99.4	50.4	103
UmCwc27	134	142	91.7	67.4	76.3	77.4	72	80.1	67.4	61.6	89.4	132	81.3	94.7	142	70.5	73.6	70.1	72.8	85.5	58.5	91.3	64.7	58.5	76.6	80.1	84.7	51.2	64.3	77	78.6	55.1	72	62	228	98.2	79.3	109	95.1	117	78.6	71.2	77	75.1	60.8	62.8	77.4	100	65.1
UmCyp1	51.2	131	123	219	186	167	73.9	189	167	46.6	72.4	52.8	257	122	134	187	193	86.7	189	203	42.4	69.7	221	174	175	137	201	107	223	228	165	75.1	171	118	89.7	90.9	152	93.2	116	102	252	197	241	192	184	174	75.9	35.4	226
UmCyp2	78.6	133	119	69.3	106	79.3	104	84	83.2	71.6	130	76.6	86.7	118	137	68.9	102	120	81.3	100	66.2	127	79.7	72	85.9	85.5	90.5	61.6	70.5	97.4	75.9	48.1	84.7	72.4	117	219	104	122	125	118	86.7	102	87.4	82.8	67.4	80.1	91.3	50.1	77.8
UmCyp3	41.2	130	108	174	174	136	71.6	216	165	41.6	75.1	40.8	186	107	129	135	176	73.9	216	186	37	72.8	171	149	209	167	184	100	170	186	190	83.6	161	114	87	97.1	152	94	105	110	178	189	166	168	231	144	59.3	n/c	167
UmCyp4	54.3	127	111	151	210	134	77.4	150	170	42.7	83.6	53.5	152	114	126	133	207	81.6	150	191	43.1	84	156	137	152	139	184	92	147	166	137	71.2	155	114	84.3	108	154	100	113	110	160	246	159	153	132	160	77.8	42.7	152
UmCyp5	48.9	140	122	144	185	132	81.3	150	259	36.6	74.7	43.9	165	125	136	139	187	78.6	144	283	37.4	77	144	134	149	120	265	149	143	168	149	66.2	216	180	80.9	90.1	171	105	113	115	170	192	160	159	141	262	70.5	34.7	144
UmCyp6	49.7	90.1	58.5	37.4	53.1	34.3	59.3	44.7	30.4	312	87.4	49.3	49.3	55.1	86.7	34.3	51.6	63.5	53.5	48.5	328	84.3	35.4	35.4	59.3	56.6	54.3	40	35.8	46.2	48.9	32.3	48.1	47.4	76.6	74.3	55.5	68.9	62.8	61.2	42.4	52.8	42	65.5	35	30	375	n/c	34.7
UmCyp7	80.1	144	107	85.5	97.1	89	101	86.7	88.2	58.5	353	82.4	94	107	144	83.6	93.2	110	88.6	107	61.2	353	85.1	88.6	95.9	102	101	62.8	80.5	99.4	90.9	46.6	100	79	127	137	110	411	105	120	93.6	102	89.7	95.9	73.2	91.7	95.5	52	86.7
UmCyp8	79.3	185	490	110	115	100	88.6	123	116	73.2	124	75.1	122	493	178	107	120	103	119	135	68.2	127	121	97.4	122	105	140	82.8	118	135	115	50.8	120	88.2	123	130	102	126	549	151	133	124	130	110	112	107	102	53.9	113
YlCwc27	77.8	56.6	40.4	n/c	40.4	39.7	55.1	n/c	n/c	40	43.1	81.6	33.5	40	52.8	n/c	42.4	58.5	n/c	26.2	44.7	45.4	n/c	38.9	33.1	n/c	n/c	24.3	30.4	45.4	n/c	n/c	32	24.6	98.2	45.8	27.3	50.1	39.3	48.1	29.6	37.4	29.3	37.4	n/c	n/c	36.6	95.1	30.4
YlCyp1	46.6	141	118	219	182	160	77.8	187	188	40.4	72	42.7	238	118	142	176	184	89.7	182	220	39.7	69.3	254	190	176	139	198	105	253	249	174	82.4	165	122	88.6	93.2	166	100	113	111	246	193	240	192	174	163	71.2	33.1	251
YlCyp2	48.5	96.7	97.4	143	189	100	68.2	127	135	52.8	76.6	46.2	147	100	94.4	102	188	75.1	127	160	43.1	74.7	140	115	130	105	139	100	135	151	131	51.6	117	116	73.2	84	145	83.2	84.3	80.5	126	183	121	146	133	122	62.4	37.4	136
YlCyp3	50.4	136	115	221	189	164	80.1	188	177	46.2	74.3	49.3	243	114	135	176	193	89.4	179	207	44.3	71.6	235	185	169	148	196	107	224	232	172	84	169	120	90.5	100	158	95.9	111	108	237	179	228	195	181	163	80.9	37	228
YlCyp4	40	120	122	192	186	144	70.1	209	194	56.6	80.1	37	206	125	120	159	189	76.6	224	218	54.7	78.2	179	147	213	165	198	117	177	192	201	80.9	167	123	85.5	102	148	87.4	125	92	203	193	200	171	216	162	88.2	30	177
YlCyp5	43.9	67	45.1	47	68.6	49.3	47.4	53.5	56.2	37	45.1	42.4	47.4	43.9	68.9	50.8	69.3	52.8	65.1	64.7	33.1	46.2	41.2	39.7	52.8	48.9	61.6	53.9	45.8	52	55.1	n/c	52.4	57.4	64.3	46.6	88.6	47	51.6	56.2	48.1	85.5	48.1	43.5	50.1	49.3	40	n/c	42
YlCyp6	51.6	127	119	167	205	130	78.2	164	267	40	82.4	48.9	177	116	123	141	212	84.3	165	300	44.3	77.8	163	142	167	128	400	202	157	183	150	69.7	278	235	95.1	97.4	190	99.4	113	106	187	187	174	166	168	258	71.6	43.5	159
YlCyp7	n/c	99.4	88.2	131	164	128	57.4	127	194	34.7	59.7	34.7	142	87	94.7	131	160	66.2	122	218	35	58.5	127	120	127	118	253	191	136	148	101	61.6	189	192	77	75.9	160	82.4	74.3	79.7	146	164	136	145	130	198	49.3	33.9	131
YlCyp8	63.5	133	120	81.3	96.3	82	79.7	89.4	97.4	43.5	150	60.1	96.3	119	132	77.8	98.6	84.3	90.1	115	42.4	150	85.9	82.4	84.7	104	110	69.3	75.5	110	91.7	43.5	95.9	75.1	125	115	104	211	119	114	92.4	91.7	92	82	80.9	99.4	82.8	37.4	84.7
YlCyp9	75.1	169	417	105	112	105	77	114	115	82.8	127	73.9	124	401	166	105	116	83.2	107	137	68.9	120	115	98.6	135	102	140	97.8	107	131	110	51.2	117	112	123	129	100	135	397	142	133	122	131	122	109	111	100	50.1	108
[truncated: 96 more columns]

## Sheet: GroupA
E-values	AfCyp1	AnCyp2	CnCyp2	GzCyp1	NcCyp1	RoCyp3	SpCyp1
AfCyp1		4e-89	1e-70	2e-78	9e-76	7e-66	5e-67
AnCyp2	4e-89		4e-70	1e-74	6e-72	1e-63	2e-66
CnCyp2	1e-62	5e-62		2e-56	7e-56	2e-51	2e-53
GzCyp1	9e-71	6e-67	1e-56		3e-67	2e-56	2e-59
NcCyp1	6e-68	4e-64	4e-56	3e-67		1e-56	3e-57
RoCyp3	7e-58	1e-55	2e-51	4e-56	2e-56		3e-56
SpCyp1	4e-59	2e-58	2e-53	3e-59	5e-57	3e-56
Bit scores	AfCyp1	AnCyp2	CnCyp2	GzCyp1	NcCyp1	RoCyp3	SpCyp1
AfCyp1		310	249	275	266	233	237
AnCyp2	310		247	262	253	226	234
CnCyp2	222	220		202	200	185	191
GzCyp1	249	236	202		238	201	211
NcCyp1	240	227	201	238		202	204
RoCyp3	206	199	185	201	202		201
SpCyp1	210	208	191	211	203	201

## Sheet: GroupB
E-values	AfCyp2	AnCyp1	CaCyp1	CgCyp1	CnCyp3	DhCyp1	EcCyp1	EgCyp1	GzCyp5_iso.2	KlCyp1	NcCyp4_iso.2	RoCyp1	ScCpr1	SpCyp2	UmCyp1	YlCyp1
AfCyp2		5e-60	5e-64	2e-60	3e-63	7e-63	6e-51	6e-61	6e-56	1e-61	2e-53	2e-64	1e-61	1e-64	2e-61	3e-61
AnCyp1	8e-69		3e-68	2e-68	4e-70	9e-68	4e-57	1e-65	5e-61	6e-66	7e-62	2e-69	2e-68	5e-72	7e-73	4e-67
CaCyp1	9e-65	2e-60		3e-72	8e-61	1e-74	9e-49	3e-70	3e-57	3e-72	6e-56	1e-64	5e-72	6e-67	4e-62	8e-72
CgCyp1	4e-61	1e-60	3e-72		2e-60	8e-72	2e-47	8e-82	3e-54	2e-78	1e-55	1e-62	5e-80	7e-71	1e-62	1e-71
CnCyp3	9e-72	5e-70	2e-69	5e-68		1e-69	4e-55	3e-64	1e-59	2e-63	2e-60	2e-67	1e-68	2e-70	3e-71	2e-69
DhCyp1	1e-63	3e-59	1e-74	8e-72	7e-62		1e-49	3e-70	5e-57	9e-73	2e-53	2e-61	3e-72	2e-68	1e-63	7e-71
EcCyp1	1e-58	4e-57	4e-56	2e-55	4e-55	6e-57		7e-53	5e-50	1e-52	8e-51	2e-55	4e-56	1e-61	5e-59	7e-58
EgCyp1	1e-61	6e-59	3e-70	8e-82	1e-57	3e-70	7e-47		1e-55	3e-79	1e-54	7e-62	7e-78	3e-70	6e-62	6e-72
GzCyp5_iso.2	1e-56	2e-52	4e-57	3e-54	1e-51	6e-57	1e-42	2e-55		1e-55	2e-75	4e-55	1e-53	4e-56	8e-57	2e-54
KlCyp1	3e-62	3e-59	3e-72	2e-78	9e-57	9e-73	1e-46	3e-79	1e-55		1e-53	2e-61	3e-78	4e-69	2e-62	1e-71
NcCyp4_iso.2	5e-54	2e-53	7e-56	2e-55	2e-52	2e-53	2e-43	2e-54	2e-75	1e-53		2e-55	2e-52	2e-53	6e-55	3e-52
RoCyp1	4e-65	2e-61	1e-64	1e-62	3e-60	2e-61	1e-48	7e-62	4e-55	2e-61	2e-55		2e-62	2e-63	3e-59	5e-65
ScCpr1	2e-62	1e-60	5e-72	5e-80	5e-61	3e-72	4e-48	7e-78	1e-53	3e-78	1e-52	2e-62		2e-68	5e-64	1e-72
SpCyp2	2e-65	1e-63	6e-67	7e-71	1e-62	2e-68	3e-54	3e-70	4e-56	4e-69	2e-53	2e-63	2e-68		4e-65	1e-68
UmCyp1	5e-57	3e-59	2e-57	5e-57	1e-57	8e-58	8e-48	4e-56	3e-54	3e-56	1e-52	2e-54	6e-58	2e-60		2e-56
YlCyp1	4e-70	4e-67	8e-80	2e-79	2e-69	2e-79	6e-58	1e-78	5e-63	3e-78	8e-61	7e-73	2e-80	5e-77	6e-70
Bit scores	AfCyp2	AnCyp1	CaCyp1	CgCyp1	CnCyp3	DhCyp1	EcCyp1	EgCyp1	GzCyp5_iso.2	KlCyp1	NcCyp4_iso.2	RoCyp1	ScCpr1	SpCyp2	UmCyp1	YlCyp1
AfCyp2		214	228	216	225	224	184	218	201	220	192	229	220	230	219	219
AnCyp1	244		242	242	248	240	205	233	218	234	221	246	243	254	257	238
CaCyp1	230	216		255	217	263	177	249	205	255	201	230	254	238	221	254
CgCyp1	218	216	255		216	254	173	287	196	276	200	223	281	251	223	253
CnCyp3	254	248	246	241		247	198	229	213	226	216	239	243	249	252	246
DhCyp1	226	212	263	254	221		180	248	204	257	192	219	255	242	226	251
EcCyp1	210	205	202	199	198	204		191	181	190	184	199	202	220	211	207
EgCyp1	220	211	249	287	206	248	171		200	278	196	221	274	249	221	254
GzCyp5_iso.2	203	190	205	196	187	204	157	200		200	266	198	194	202	204	196
KlCyp1	222	212	255	276	204	257	170	278	200		194	219	275	245	223	253
NcCyp4_iso.2	195	192	201	200	190	192	159	196	266	194		199	190	192	198	189
RoCyp1	231	219	230	223	215	219	177	221	198	219	199		223	226	212	231
ScCpr1	223	217	254	281	218	255	175	274	194	275	190	223		243	228	256
SpCyp2	232	226	238	251	223	242	195	249	202	245	192	226	243		231	243
UmCyp1	204	212	206	204	207	207	174	202	195	202	190	196	207	216		202
YlCyp1	248	238	280	279	246	279	207	276	224	275	217	257	282	271	248

## Sheet: GroupC
E-values	AfCyp5	AnCyp5	CnCyp1	GzCyp2	RoCyp4	UmCyp2
AfCyp5		3e-91	1e-31	3e-41	1e-35	5e-27
AnCyp5	2e-102		4e-36	9e-47	2e-39	6e-32
CnCyp1	4e-30	8e-32		3e-47	2e-61	8e-62
GzCyp2	2e-46	7e-47	3e-51		4e-57	3e-49
RoCyp4	2e-39	1e-39	4e-69	5e-57		2e-64
UmCyp2	1e-30	5e-32	1e-69	3e-49	2e-64
Bit score	AfCyp5	AnCyp5	CnCyp1	GzCyp2	RoCyp4	UmCyp2
AfCyp5		318	120	152	133	104
AnCyp5	355		134	170	145	120
CnCyp1	114	120		171	218	219
GzCyp2	168	170	184		204	178
RoCyp4	145	145	244	204		228
UmCyp2	116	120	245	178	228

## Sheet: GroupD
E-values	AfCyp3	AnCyp4	CnCyp4	DhCyp2	GzCyp3	NcCyp2	RoCyp7	SpCyp3	UmCyp4	YlCyp2
AfCyp3		2e-95	1e-62	3e-56	7e-71	1e-76	1e-64	7e-63	1e-58	1e-52
AnCyp4	2e-95		6e-62	1e-56	8e-75	3e-79	3e-62	4e-64	5e-58	3e-52
CnCyp4	1e-62	6e-62		2e-52	9e-60	1e-62	2e-75	2e-61	2e-69	1e-50
DhCyp2	3e-56	9e-57	2e-52		3e-51	1e-52	2e-56	7e-54	3e-48	2e-57
GzCyp3	7e-71	8e-75	9e-60	4e-51		3e-99	4e-56	2e-61	2e-56	3e-46
NcCyp2	9e-68	2e-70	2e-55	6e-45	3e-89		3e-54	3e-53	2e-50	1e-39
RoCyp7	9e-65	3e-62	2e-75	2e-56	4e-56	2e-61		4e-57	1e-69	8e-48
SpCyp3	6e-63	3e-64	2e-61	7e-54	2e-61	2e-61	4e-57		2e-57	4e-55
UmCyp4	9e-59	4e-58	1e-69	3e-48	1e-56	7e-59	1e-69	2e-57		6e-46
YlCyp2	2e-46	2e-46	2e-44	2e-52	2e-42	3e-43	2e-43	1e-48	1e-40
Bit scores	AfCyp3	AnCyp4	CnCyp4	DhCyp2	GzCyp3	NcCyp2	RoCyp7	SpCyp3	UmCyp4	YlCyp2
AfCyp3		332	223	202	250	270	230	224	210	189
AnCyp4	332		221	203	263	278	221	228	207	188
CnCyp4	223	221		189	213	223	266	219	246	183
DhCyp2	202	203	189		185	190	202	194	175	206
GzCyp3	250	263	213	185		344	201	219	202	169
NcCyp2	240	249	199	164	311		195	192	182	147
RoCyp7	230	221	266	202	201	219		204	246	174
SpCyp3	224	228	219	194	219	219	204		206	198
UmCyp4	210	207	246	175	202	210	246	206		167
YlCyp2	169	169	162	189	155	158	159	176	150

## Sheet: GroupE
E-values	CaCyp2	CgCyp2	DhCyp3	EgCyp2	KlCyp2	ScCpr3	YlCyp3
CaCyp2		1e-61	2e-65	5e-61	1e-61	4e-60	3e-51
CgCyp2	3e-69		4e-71	4e-88	8e-86	2e-92	2e-65
DhCyp3	5e-71	4e-67		7e-69	4e-71	1e-70	4e-62
EgCyp2	8e-67	4e-85	5e-70		9e-82	2e-86	2e-66
KlCyp2	1e-69	8e-86	8e-75	3e-85		5e-85	3e-70
ScCpr3	4e-68	2e-92	6e-75	1e-90	5e-85		3e-64
YlCyp3	1e-60	2e-65	2e-65	1e-66	3e-70	3e-64
Bit scores	CaCyp2	CgCyp2	DhCyp3	EgCyp2	KlCyp2	ScCpr3	YlCyp3
CaCyp2		219	232	217	219	214	185
CgCyp2	244		251	307	300	321	232
DhCyp3	250	238		243	251	249	221
EgCyp2	236	297	247		286	301	235
KlCyp2	246	300	263	298		297	248
ScCpr3	241	321	263	315	297		228
YlCyp3	216	232	231	236	248	228

## Sheet: GroupF
E-values	AfCyp4	AnCyp3	CnCyp5	GzCyp5_iso.1	NcCyp4_iso.1
AfCyp4		1e-67	1e-45	6e-56	4e-55
AnCyp3	9e-68		4e-50	2e-58	2e-58
CnCyp5	7e-54	3e-58		6e-63	3e-61
GzCyp5_iso.1	3e-56	1e-58	5e-55		4e-79
NcCyp4_iso.1	2e-55	1e-58	3e-53	5e-78
Bit score	AfCyp4	AnCyp3	CnCyp5	GzCyp5_iso.1	NcCyp4_iso.1
AfCyp4		239	166	200	197
AnCyp3	239		181	208	208
CnCyp5	193	208		223	218
GzCyp5_iso.1	201	209	197		277
NcCyp4_iso.1	199	209	191	274

## Sheet: GroupG
E-values	AfCyp6	AnCyp6	CaCyp3	CgCyp3	CnCyp7	DhCyp4	EcCyp2	EgCyp3	GzCyp4	KlCyp3	NcCyp3	RoCyp8	ScCpr5	SpCyp4	UmCyp3	YlCyp4
AfCyp6		5e-79	1e-56	3e-54	6e-65	2e-52	6e-29	2e-52	4e-74	3e-54	3e-77	4e-68	1e-52	1e-66	2e-60	3e-58
AnCyp6	5e-79		1e-56	6e-57	1e-64	3e-51	1e-29	2e-51	4e-73	3e-56	3e-73	2e-67	8e-54	2e-68	3e-60	1e-62
CaCyp3	2e-62	1e-62		2e-56	3e-57	9e-69	7e-32	1e-48	7e-59	6e-55	3e-61	8e-52	4e-54	1e-53	6e-58	4e-59
CgCyp3	3e-54	6e-57	2e-50		2e-57	2e-57	1e-28	2e-58	2e-56	7e-71	2e-59	4e-58	1e-71	7e-57	2e-52	8e-56
CnCyp7	6e-66	6e-65	6e-53	1e-56		3e-56	1e-28	4e-49	4e-66	4e-51	5e-70	5e-65	1e-53	1e-59	8e-65	4e-60
DhCyp4	9e-44	4e-43	1e-57	3e-49	4e-49		8e-22	4e-41	2e-45	7e-52	1e-47	2e-40	7e-52	2e-42	5e-47	5e-45
EcCyp2	7e-33	3e-32	7e-30	6e-32	1e-31	2e-29		4e-31	1e-30	2e-34	9e-33	6e-29	1e-32	5e-34	3e-30	7e-30
EgCyp3	2e-52	2e-51	2e-42	6e-58	2e-49	4e-49	2e-27		2e-49	3e-67	2e-50	2e-53	6e-61	3e-49	1e-46	9e-52
GzCyp4	6e-73	1e-72	8e-53	2e-55	1e-65	2e-52	1e-26	3e-49		1e-52	5e-88	4e-64	2e-54	4e-65	1e-58	3e-64
KlCyp3	3e-54	3e-56	2e-49	9e-71	3e-51	3e-58	5e-31	3e-67	3e-53		9e-55	1e-53	1e-70	8e-51	4e-52	4e-54
NcCyp3	4e-76	7e-73	2e-55	1e-58	3e-68	7e-55	4e-29	2e-50	5e-88	4e-54		3e-67	4e-55	1e-66	3e-59	3e-65
RoCyp8	5e-76	2e-75	7e-52	1e-64	3e-70	1e-52	2e-29	5e-60	1e-72	1e-61	7e-76		4e-60	9e-71	1e-65	2e-74
ScCpr5	2e-60	1e-60	4e-54	9e-80	9e-61	2e-65	1e-34	7e-69	1e-61	2e-77	1e-62	3e-61		1e-57	2e-56	1e-60
SpCyp4	9e-65	2e-66	2e-47	8e-53	1e-57	2e-48	9e-31	1e-47	8e-64	7e-49	2e-65	5e-61	7e-49		1e-53	1e-53
UmCyp3	1e-57	2e-57	1e-49	2e-49	1e-60	9e-50	6e-25	9e-44	8e-56	3e-49	3e-56	3e-56	6e-48	5e-52		5e-55
YlCyp4	7e-58	4e-62	9e-53	6e-55	7e-59	2e-51	3e-24	8e-52	2e-64	5e-54	2e-65	1e-65	8e-52	1e-54	5e-57
Bit scores	AfCyp6	AnCyp6	CaCyp3	CgCyp3	CnCyp7	DhCyp4	EcCyp2	EgCyp3	GzCyp4	KlCyp3	NcCyp3	RoCyp8	ScCpr5	SpCyp4	UmCyp3	YlCyp4
AfCyp6		278	204	196	232	190	112	190	262	196	273	242	191	238	216	209
AnCyp6	278		204	205	231	186	115	187	259	203	259	240	195	243	216	224
CaCyp3	223	224		204	206	244	122	177	212	199	219	188	196	194	209	213
CgCyp3	196	205	183		207	207	111	210	203	251	214	209	254	205	190	201
CnCyp7	235	232	192	204		203	111	179	236	186	249	232	194	214	231	216
DhCyp4	161	159	207	180	179		89	152	167	188	174	150	188	157	172	166
EcCyp2	125	123	115	122	121	114		119	117	130	125	112	124	129	116	115
EgCyp3	190	187	157	208	180	179	107		180	239	184	193	218	179	171	188
GzCyp4	258	257	191	200	234	190	105	180		191	308	229	197	232	211	229
KlCyp3	196	203	180	251	186	209	119	239	193		198	194	251	185	189	196
NcCyp3	269	258	200	211	243	198	113	183	308	196		239	199	237	213	233
RoCyp8	268	267	188	231	249	191	114	215	258	221	268		216	251	234	263
ScCpr5	217	218	196	281	218	234	131	245	221	273	224	219		207	203	218
SpCyp4	231	237	174	191	207	177	118	174	228	178	233	219	178		194	194
UmCyp3	207	207	181	180	217	181	99.4	161	201	180	203	203	175	189		199
YlCyp4	208	223	191	199	212	187	97.1	188	230	196	233	234	188	198	206

## Sheet: GroupH
E-values	CaCyp4	CgCyp4	DhCyp5	EgCyp4	KlCyp4	ScCpr4
CaCyp4		4e-22	2e-44	1e-22	1e-35	1e-23
CgCyp4	6e-22		2e-13	2e-40	1e-52	6e-53
DhCyp5	2e-44	2e-13		2e-19	3e-32	6e-21
EgCyp4	2e-22	2e-40	2e-19		9e-62	2e-46
KlCyp4	1e-35	1e-52	3e-32	9e-62		7e-62
ScCpr4	3e-23	8e-53	6e-21	2e-46	7e-62
Bit score	CaCyp4	CgCyp4	DhCyp5	EgCyp4	KlCyp4	ScCpr4
CaCyp4		89.4	163	90.9	134	94.4
CgCyp4	89.4		60.8	150	191	192
DhCyp5	164	60.8		80.9	123	85.9
EgCyp4	90.9	150	80.9		221	170
KlCyp4	134	191	123	221		221
ScCpr4	93.6	191	85.9	170	221

[truncated: 6 more sheets: GroupI, GroupJ, GroupK, GroupL, GroupM, GroupN]
