# Supplementary material for: Identification and comparative analysis of sixteen fungal peptidyl-prolyl cis/trans isomerase repertoires
Source: BMC Genomics. 2006 Sep 22;7:244. doi: 10.1186/1471-2164-7-244 (PMC1618848; doi:10.1186/1471-2164-7-244)
Supplement: Additional File 3 — Pairwise percentage sequence identity and similarity of the cyclophilins. Pairwise percentage sequence identity and similarity for all members of each of the individual cyclophilin groups, and a global comparison of all the cyclophilins identified in this report. [file 1471-2164-7-244-S3.xls]

## Sheet: All
Similarity/Identity	1	2	3	4	5	6	7	8	9	10	11	12	13	14	15	16	17	18	19	20	21	22	23	24	25	26	27	28	29	30	31	32	33	34	35	36	37	38	39	40	41	42	43	44	45	46	47	48	49
1. SpCyp1		65	66	65.4	67.1	67.9	60.3	47	46.3	47.6	46.3	45.1	47.6	48.8	47.3	41.4	49.4	44.3	43.9	43.4	43	44.6	42	46.4	34.4	32.9	49.7	36.2	36.8	35.3	39.2	41.5	38.8	38.9	37.7	43	38.5	44	39.9	40.5	43.1	43.2	40.7	43.8	41.7	37	33.9	32.9	45.7
2. NcCyp1	76.1		76.7	73.6	76.7	67.3	63.2	45.6	43.3	43.3	43.9	44.4	45.6	47.4	41.9	38.3	45.6	43.3	42.7	40.1	44.7	45	41.2	43.5	35.2	32.2	46.2	38.5	37	39.8	42.6	39.9	39.7	38.5	39.8	43	38.7	44	40.5	41.1	39.7	42.6	40.3	38.9	40.4	36.1	31.7	32.5	42.2
3. GzCyp1	80.9	85.9		75.3	78.4	65.5	60.9	43.5	43	43.9	42.1	41.9	42.4	43.6	42.4	37.8	43.6	44.9	41.5	41.5	43.5	43.8	39.4	43.2	33.3	32.2	45.9	37.2	33.9	39.2	42.8	41.2	40.1	36.1	36	42.1	39.5	41.6	38.7	41.9	41.9	40.7	42	41.1	40.4	34.6	37	31.7	41.9
4. AnCyp2	82.7	84.7	88.3		91.4	67.3	66.7	44.2	45.9	45	42.7	45	44.4	45.6	45.9	39	45.6	45.8	42.4	41.5	43.5	44.4	42.1	44.4	33.8	32.2	48.8	38.9	36	38.2	41.9	40.6	39.6	38.2	39.7	41.5	40.5	43.2	39.5	42.2	40.8	43.7	42.8	40.8	42.6	34.8	33.2	31.7	42.1
5. AfCyp1	83.2	86.5	90.7	95.7		67.3	67.2	46.2	45.3	45.3	44.1	45.3	44.7	46.5	47.1	39.8	44.7	46.3	44.1	42.9	44.8	42.6	39.4	45	34.3	34	47.1	38.5	36.7	40.2	42.7	41.4	39.8	37.9	40.4	42.4	41.3	43.7	39.8	42.7	41.6	43.5	43.3	43.2	43.2	35	35.5	33.2	42.9
6. RoCyp3	79.4	77.6	80	78.8	81.8		60.9	48.3	46.8	45.4	46.5	45.4	47.4	48.3	45.7	39.9	48.3	44.4	43.1	45.3	44.7	48	42.4	42	35	32.9	46.3	39.2	36.1	36.9	42.2	44.1	41.8	37.9	38.9	42.3	41.9	45.3	39.4	44	40.6	46.2	43.1	43.8	42.1	36.6	34.8	35.9	43.6
7. CnCyp2	73	75.9	77	79.9	79.3	73		41	41.5	42.6	41.6	41.5	42.1	41.5	41.3	39.5	41	39.9	36	41.9	40.4	46.4	44.4	42.5	37.3	34.8	43.6	32.8	35.7	36.4	40	39.3	37.8	37.7	38.9	39.7	41.8	42.9	38	41.1	39.7	41.1	40.8	39.6	42.1	35.8	34.2	31.7	38.2
8. SpCyp2	61.7	63.8	63.6	62.3	64.2	63.6	56.9		79	76.5	80.9	79.6	81.5	80.9	79.8	67	75.3	64	75.3	74.8	74.1	40.7	33.1	41.5	32.1	31.5	43.4	55.2	50.6	51.5	53.3	57.7	57.7	53	51.4	50.3	47.8	63.2	55.5	61.2	59.1	59	58.9	72.2	59.7	61.2	52.5	54.5	68
9. ScCpr1	61.7	60.1	61.7	59.9	58.6	63.6	56.3	88.3		81.5	88.9	83.3	84.6	86.4	81.6	64.8	74.7	58.7	71.6	71.2	72.2	39.3	35.4	40.3	31.5	30.5	41.4	56	48.8	51.5	53	55.5	53.3	52.5	50.3	52.4	49.4	63.2	57.1	63.9	59.1	59.6	59.4	68.8	58	58.7	49.3	50.9	64
10. CaCyp1	60.5	61.3	63	61.7	61.7	65.5	58.6	87	88.3		80.2	83.3	77.8	79.6	81.6	67	74.1	58.1	71.6	74.2	74.7	38.4	36.7	42	30.5	29	42.5	56.1	48.8	48.5	53.6	57.7	55.5	54.1	53	51.8	50	66.5	62.3	68.3	63.4	63.3	64.1	72.7	58	62.2	52	52.2	64
11. CgCyp1	59.9	60.7	62.3	58.6	60.5	63	56.3	90.1	96.9	88.9		82.7	90.1	85.8	80.4	64.8	74.1	58.7	71.6	69.9	71.6	37.9	33.1	40.3	31.2	30.6	40.7	54.6	47.1	49.7	49.7	54.4	54.9	50.8	50.3	47.6	47.2	63.2	57.1	63.4	60.2	60.6	58.9	66.5	57.4	59.2	52	51.8	64.5
12. DhCyp1	59.3	61.3	63	61.7	59.3	63.6	56.3	86.4	88.9	90.7	88.9		79.6	82.7	79.8	66.5	75.9	59.9	72.8	73.6	72.8	38.9	34.1	40.3	30.9	29.7	43.9	55.5	51.2	49.1	54.2	56	54.4	50.3	51.4	50.6	49.4	63.2	58.6	62.8	63.4	59.6	59.9	68.2	59.1	59.9	50.7	53.1	64
13. EgCyp1	61.7	62.6	63.6	60.5	61.7	64.8	59.2	87.7	93.8	88.3	95.7	86.4		91.4	80.4	60.3	71.6	57.6	68.5	69.9	71	38.4	33.5	39.8	29.9	29.3	40.3	53.4	49.4	50.9	50.8	55.5	56	53	51.9	47.6	47.8	65.4	58.6	62.8	62.4	61.7	60.4	66.5	58	55.6	51.1	52.2	61.6
14. KlCyp1	63	63.2	64.8	62.3	63.6	65.5	58.6	85.8	93.2	89.5	94.4	87.7	95.1		79.8	60.9	73.5	57.6	70.4	72.4	72.2	38.8	33	39.2	29.7	29.1	41.3	53.8	48.8	50.9	52.5	57.1	55.5	51.4	50.3	50.6	48.3	63.7	58.6	61.2	63.4	61.7	59.9	67.6	58.5	57.7	50.7	53.1	62.8
15. YlCyp1	62.6	62	64.4	63.8	62.6	64.8	57.5	89	89.6	89.6	89	90.2	87.7	88.3		64.8	72.4	60.5	69.9	69.9	74.2	37.1	34.3	40.4	30.2	29.1	42.1	54.6	48.3	51.2	54.2	54.4	54.1	51.9	51.4	50.3	50.6	62.6	56.5	62.8	59.7	61.7	61.5	72.7	57.4	58.7	50.7	51.3	62.8
16. CnCyp3	54.7	53.6	55.9	54.2	55.3	57.5	59.2	75.4	72.1	73.7	73.2	74.3	71.5	70.9	76		68.7	53.3	67	68.2	65.9	35.9	32.7	38.1	30	27.7	37.1	49.5	44.6	39.4	53.5	54.5	53.4	52.2	51.6	44.9	47.8	59.9	55	60.1	53.2	58	56.8	64.2	53.7	75.5	52.9	52.7	59.6
17. UmCyp1	62.3	63.8	64.2	61.7	63.6	63	55.2	83.3	84.6	81.5	82.7	84	80.9	81.5	84	76		61	75.9	74.2	70.4	39	37.1	40.9	31.8	30.6	40.9	53.4	51.7	48.5	55.3	58.2	57.1	53.6	53	49.4	50.6	62.1	53.9	59.6	56.5	58	57.8	66.5	56.8	62.2	52	55.8	65.7
18. EcCyp1	59.3	57	58.7	58.1	58.1	59.3	55.2	71.5	70.3	69.8	69.2	69.2	67.4	66.9	69.8	65.4	72.1		59.3	59.9	57	36.8	32.2	38.5	30.7	30.1	39.6	46.4	45.9	41.8	46.4	51.6	50.8	43.6	45.7	45.2	43.4	51.3	46.9	51.6	48.9	51.3	49.7	58	52.5	47.8	42.9	44.5	57.5
19. AnCyp1	59.3	58.3	59.3	59.3	59.9	57.6	51.1	83.3	80.9	80.9	81.5	79.6	79	79	81.6	74.3	84	71.5		70.6	74.1	38.8	34.4	39.5	29.9	29.9	40	51.7	47.1	46.2	50.8	56	56	51.9	49.7	47.6	46.6	57.7	52.4	56.3	51.6	57.4	53.6	65.3	56.8	60.2	52.5	53.6	64.5
20. AfCyp2	59.5	58.9	60.7	60.1	60.1	63	56.3	84.7	81.6	82.8	81.6	83.4	80.4	79.8	84	76	82.2	71.5	81		75.5	39.9	33.3	39	32.1	32	42.3	57.8	48.2	51.2	54.2	58.2	57.1	51.4	51.4	51.5	51.1	62.1	56.5	60.1	60.2	61.2	59.4	67	61.9	62.8	52.9	54.5	65.1
21. RoCyp1	62.1	62	63	60.5	63.4	62.4	59.2	87	82.1	85.2	84	82.7	82.7	80.2	85.9	73.2	82.7	70.9	83.3	86.5		39.2	34.5	39.4	31.8	29.5	39.2	54.3	44.2	46.8	57	58.2	57.1	52.5	52.5	52.1	51.1	60.4	54.5	60.7	58.1	60.1	58.9	64.8	58	57.7	51.6	52.7	65.1
22. CnCyp1	59.9	60.5	62.3	60.5	59.9	62.9	63.2	56.9	59.3	56.3	55.7	58.1	55.7	57.5	58.1	54.7	61.1	55.2	59.9	56.9	58.1		68.8	54	42.5	42	68.4	38.3	36.6	35.5	36.1	38.1	36.6	37.4	36.2	39	35.2	36	31.7	35.2	35.9	33.8	36.1	37.7	38.6	31.1	28.8	29.8	35.3
23. UmCyp2	57.7	58.9	57.7	61.9	60.1	57.7	60.3	51.8	53	54.8	50	55.4	53	51.8	55.4	50.3	56	48.3	54.2	50.6	51.2	82.7		52.6	41	39.2	64.9	34.4	32.1	31	34	35.2	32.1	32.8	33.5	37.6	32.5	33.7	31.7	31	30.4	32.2	31.6	33.7	33.2	29.6	25.5	27.1	32.1
24. GzCyp2	59.9	58.1	58.7	59.3	58.7	57.5	56.9	53.9	52.7	54.5	51.5	54.5	52.1	51.5	55.7	50.8	54.5	53.5	57.5	54.5	56.3	71.3	68.5		50.7	50.9	60.8	34.4	35	37.5	41.1	33.7	36.3	34	31.6	41.1	38	37.1	33.8	34.7	39.4	36.8	36.3	36.6	37.8	32.4	29.2	29.7	35.2
25. AnCyp5	47.9	47.9	47.4	47.9	48.3	49.3	47.9	43.1	44.1	42.7	42.2	43.1	41.2	41.2	43.6	43.6	44.1	44.5	44.5	45.5	45	55	53.1	63		81.6	45.8	29.7	30.8	31.4	30.9	32.2	30.1	29.2	26.8	32	30.6	29.5	27.6	28.3	28.6	28.6	27.3	28.9	29.3	26	24.9	24.8	29.2
26. AfCyp5	45.8	44.8	44.8	47.2	46.2	46.7	48.1	42.9	42.9	40.6	41	42	40.6	40.6	43.4	41.5	42.9	44.3	45.3	44.8	43.9	54.2	51.4	63.2	89.2		45.6	29.1	31.6	29.5	26.9	29	28.6	28.2	27	30.3	28	27.7	27.1	26.6	27.5	28.2	26.8	28.1	30.9	25.1	24.1	24.4	26.4
27. RoCyp4	62.4	60.6	62.4	62.9	61.8	62.4	59.8	59.4	60	58.8	56.5	61.2	56.5	56.5	59.4	53.6	62.4	58.1	57.6	58.2	57.6	82.9	78.8	71.8	58.8	56.6		38.8	37.4	36.2	39.3	36.5	37.2	36	35.2	40.4	35.1	37.5	35.7	36.5	37.3	34.8	38	38.1	40.1	32.2	28.3	30.8	35.5
28. SpCyp3	52.6	56.6	55.5	54.3	55.5	55.5	52.3	71.1	73.4	72.3	72.8	71.7	70.5	70.5	74	67.6	69.4	63	66.5	70.5	69.4	56.6	53.8	49.7	43.1	42.9	55.5		56.1	55.7	60.2	58.2	59.9	57.6	58.2	57.2	56.4	50.5	48.5	48.4	49.2	50.5	47.5	50.3	53.1	41.7	39.6	40.3	54.1
29. DhCyp2	50.9	51.5	51.5	50.3	49.7	53.3	51.7	59.8	62.1	60.4	60.9	62.7	61.5	60.9	61.5	57	64.5	61.6	64.5	60.9	62.1	59.2	52.7	51.5	45.5	44.8	55.3	69.9		57.8	52.2	52.2	51.1	55.4	55.5	49.4	52.8	44.4	38.1	42.4	44	40	41.7	44.3	46.1	40.9	34.8	35.7	47
30. YlCyp2	49.7	55.6	54.4	50.3	51.5	53.2	51.1	62.6	63.7	63.7	62.6	62.6	63.2	63.7	64.3	54.7	63.7	57.6	63.7	66.1	63.2	57.9	50.9	51.5	44.5	45.8	54.4	71.7	74.3		51.9	48.9	49.2	50	48.6	48	45.9	44.5	40.7	43.8	43.6	43.1	40.8	44.3	43.6	35.6	34.3	33.8	43.6
31. CnCyp4	57.5	58.1	60.9	57	58.1	58.7	58.7	67	66.5	65.9	64.2	65.9	64.2	64.2	68.7	68.7	69.8	63.7	63.7	68.2	69.8	55.9	50.8	53.6	45.5	44.3	54.2	73.2	65.9	67.6		60.9	59.2	60.9	62.8	63.1	70.2	50.5	49.2	48.1	49.2	51.5	52	51.4	49.7	46.5	41.7	42.8	49.7
32. NcCyp2	53.8	54.4	56	54.4	55.5	56.6	56.6	68.1	69.2	72.5	69.2	67.6	68.7	68.7	67	68.7	70.9	63.2	66.5	68.1	68.1	55.5	51.1	50.5	46.9	44.3	54.4	71.4	64.8	66.5	75.3		89.6	71.5	70.7	58.2	58.8	55.2	53.5	53.4	52	54	53	57	56.2	50.5	46.3	47	56.6
33. GzCyp3	53.3	55.5	55.5	53.3	54.4	56	56	67.6	68.1	70.3	68.1	65.9	67.6	67.6	68.1	67	69.8	62.6	66.5	68.1	67	53.3	47.8	49.5	44.1	42.9	52.2	70.9	64.8	62.1	72	93.4		67.7	64.7	55.5	55.5	54.7	52.5	52.8	53.1	54	52	56.5	55.1	48.1	45	47	55
34. AnCyp4	56.3	55.7	56.8	54.1	54.6	56.8	57.9	67.2	67.2	69.9	67.2	65	67.8	65.6	67.2	66.7	67.8	63.4	65	67.8	66.1	56.3	52.5	49.2	44.5	44.3	54.6	73.8	66.7	66.7	73.2	83.6	81.4		85.2	55.4	57.6	52.1	49.7	50	49.2	49.2	46.2	51.9	48.9	48.3	42.2	43.3	50.5
35. AfCyp3	53.6	56.9	56.4	54.1	55.2	56.4	59.1	65.7	65.2	68.5	65.7	64.6	66.3	64.1	66.3	64.6	66.3	61.9	63	65.2	64.6	55.8	53	48.6	43.6	43.9	54.1	73.5	68	68.5	75.1	82.4	78.6	92.9		56.6	62.1	52.9	49.7	47.9	48.7	48.7	46.2	51.4	52.7	45.3	39.1	43.7	49.5
36. UmCyp4	62.2	60.1	60.5	58	59	58.2	55.7	67.9	69.1	68.5	67.3	67.3	67.3	68.5	68.1	59.8	67.3	57.6	64.2	66.3	67.1	56.3	51.8	53.3	42.7	40.6	54.1	71.7	65.1	66.1	72.1	65.9	66.5	66.7	69.1		64.6	46.8	45.2	44.4	45.8	45.4	45.5	44.8	49.4	41.1	34.2	36.7	47.2
37. RoCyp7	55.1	56.7	57.9	55.6	54.5	59	60.1	63.5	65.7	64.6	65.2	66.3	65.7	64.6	67.4	63.7	65.2	61.8	60.7	64	65.2	55.1	49.4	52.8	45	42.5	51.1	70.2	70.8	65.7	81	71.4	69.8	74.3	76.8	74.2		47.6	45.2	43.7	46.6	47.7	49.2	46.4	51.1	40.9	37.4	40.1	46
38. ScCpr3	54.9	55.5	55.5	55.5	55.5	59.3	56.6	71.4	73.1	76.9	75.3	73.1	75.3	72.5	76.4	73.1	72	62.1	67.6	70.3	73.1	53.8	51.6	50	44.5	42	51.6	65.9	56.6	59.3	64.3	70.9	70.3	69.9	69.2	61	65.9		63.4	82.1	68.3	79.8	74	62.6	53.4	53.1	51.1	54.5	55
39. CaCyp2	49.7	51.8	50.3	52.9	50.8	51.3	52.9	63.9	66.5	69.6	67	68.1	67	66.5	65.4	63.4	61.8	55	58.6	64.4	63.4	51.8	46.1	45.5	45	43.9	50.8	62.3	51.3	53.9	61.3	64.4	62.3	64.9	63.4	56	59.7	73.3		64.1	67.4	66	66.5	58.6	50.5	54.5	51.3	51.5	52.3
40. CgCyp2	55.2	55.7	54.1	56.8	55.2	57.4	56.3	71	73.2	77	73.8	73.8	73.8	71	74.3	73.8	70.5	61.7	67.2	71	72.7	54.1	50.8	50.3	44.1	42.9	55.2	65.6	56.8	60.1	62.8	68.9	68.3	68.3	65	59.6	63.9	92.9	73.8		63.4	77.1	73.4	62.3	53.7	55.1	49.3	51.8	55.1
41. DhCyp3	54.3	54.8	55.9	53.8	53.2	57	53.8	67.2	70.4	70.4	69.4	71.5	69.4	71	69.9	66.1	64	61.8	61.8	67.2	69.9	52.2	51.1	49.5	45	42.9	52.7	65.1	54.8	55.4	60.8	66.1	65.6	65.6	64.5	61.3	62.9	79.6	77.5	78		65.4	67.4	63.8	52.3	53.5	52.7	52.4	54.7
42. EgCyp2	54.3	55.9	54.8	56.4	54.3	58	56.4	67	69.7	72.9	70.7	69.7	70.7	69.1	71.3	70.2	68.1	61.2	65.4	68.6	69.1	51.1	48.4	48.4	42.7	42.9	49.5	63.8	53.7	57.4	62.2	67	67.6	67.6	63.3	57.4	61.7	89.4	74.9	87.8	78.2		76	63.8	54.9	53	52.4	53.1	54.9
43. KlCyp2	52.1	54.2	53.6	54.2	53.6	55.2	55.2	67.2	69.8	70.8	69.3	69.3	69.3	68.2	70.3	70.3	66.7	60.9	61.5	66.7	69.3	52.1	47.9	50	44.1	43.9	50	61.5	53.6	55.7	63.5	66.1	65.1	65.1	63.5	57.3	64.1	83.3	72.9	86.5	76	85.4		64.1	54.3	53.8	53.1	53.1	56.1
44. YlCyp3	57.4	58.5	59.1	59.7	59.7	62.5	58.5	79.5	75.6	79	76.7	76.1	76.1	74.4	78.4	73.7	76.1	70.5	75	76.7	75.6	56.8	51.7	52.3	45.5	44.3	55.7	69.3	60.8	61.4	65.4	71.4	70.3	67.8	67.4	60.2	64.6	74.2	65.4	73.8	70.4	73.4	72.4		56.8	57.7	54.5	54	59.7
45. RoCyp6	54.5	58.5	58.5	60.8	60.8	58	57.4	67.6	68.8	68.8	68.8	71	68.8	67.6	68.8	67.6	67	65.9	67	69.9	69.3	60.8	54	55.7	47.9	45.8	59.7	69.9	63.6	61.4	63.7	68.1	68.7	65	65.2	58	64	66.5	60.2	66.7	65.6	67	63.5	72.7		46.3	44.4	47.2	53
46. CnCyp5	49	49	50	48	48.5	51	53.6	68.4	66.3	68.4	66.3	67.9	65.3	66.3	68.4	79.1	68.9	56.6	68.4	69.9	65.3	49.5	43.4	43.9	42.7	42	49	58.2	52	48.5	60.2	64.8	63.3	62.8	59.2	54.1	56.1	65.3	64.3	64.3	67.3	64.8	64.8	64.8	58.7		52.5	54.5	56
47. NcCyp4	42.6	42.6	45.3	43.9	44.4	46.2	46.2	60.1	58.3	59.2	59.2	58.7	57.8	57	58.3	62.3	58.7	52.9	58.3	61.9	61.9	44.8	37.7	39	40.4	39	42.6	52.9	47.5	46.2	56.5	57	55.6	57.8	53.8	46.6	52.9	61.4	58.3	60.5	62.3	62.8	62.8	61	52.5	63.2		69.5	56.1
48. GzCyp5	45.1	46.9	45.5	44.2	45.1	49.1	46.4	61.6	60.3	62.5	60.7	62.1	59.8	60.3	60.7	61.6	61.2	55.8	58.9	62.9	61.2	43.8	42	40.6	41.1	41.1	46.9	54.5	47.3	47.8	54	58.5	58.9	60.3	56.3	48.2	53.6	65.6	61.2	62.9	63.4	65.2	64.7	64.3	56.7	64.7	80.4		54.9
49. AnCyp3	59.3	58.7	57	54.7	55.8	58.7	55.2	76.7	75	71.5	75.6	73.3	72.1	72.7	73.3	70.4	76.7	71.5	70.3	75.6	75.6	52.3	49.4	50.6	42.7	41	54.1	68.8	62.2	58.7	65.4	67	66.5	66.7	63.5	62.2	63.5	64.8	57.6	65.6	64	63.8	64.1	69.9	65.3	65.3	64.1	63.8
50. AfCyp4	49.3	49.3	49.8	49.8	50.2	51.2	47.3	62.4	62	62	62.9	63.4	61	61	61	61.5	60	60	60.5	61.5	62.4	48.8	44.9	44.9	46	44.8	48.3	58.5	51.7	51.2	56.6	57.1	57.6	60.5	58	51.7	55.1	61	58.5	61.5	61	60	61.5	60	56.6	63.4	67.7	66.5	73.7
51. SpCyp4	55.7	54.2	55.7	56.7	57.2	53.7	54.7	61.7	61.7	61.7	60.7	60.7	58.7	61.2	62.2	61.7	60.7	57.7	59.2	61.2	59.2	55.2	45.3	48.8	50.2	48.6	53.2	56.2	54.7	51.7	55.7	62.2	62.2	63.2	60.7	50.2	55.7	63.2	58.2	62.2	62.7	62.7	59.2	65.7	58.7	59.2	57	61.6	58.7
52. ScCpr5	47.6	47.1	48.9	48.4	48	48.4	47.6	49.3	51.1	52	50.7	51.1	52.4	52.4	52	51.1	48	52	48.4	49.8	47.6	44.9	43.1	43.6	44	43.1	44.4	51.6	46.2	47.1	50.7	52.9	53.3	55.6	53.8	45.3	47.1	52.4	53.3	55.1	54.2	53.3	52.9	52.9	48.9	52.9	55.1	57.8	48.9
53. CaCyp3	41.5	44.5	45.4	43.2	43.2	42.4	43.2	46.3	48.9	48	47.6	48.5	48	48.9	47.6	52	48.5	46.7	48.9	51.1	47.2	44.5	40.6	38.4	42.8	39.7	42.8	50.7	46.3	45.4	49.3	53.3	52.4	55	53.3	45	46.3	50.7	58.1	51.5	52.4	52	54.1	49.8	48.9	51.5	52	59	46.7
54. CgCyp3	51.7	50.2	51.2	49.8	51.2	51.7	52.2	58	58	57.6	58	55.6	59.5	61	57.6	58.5	55.6	54.1	56.1	59.5	54.6	51.2	44.9	47.3	47.4	42.5	50.7	55.6	51.2	53.2	54.1	59.5	57.6	61	57.6	48.8	51.2	59	56.6	59	59.5	58.5	57.6	59.5	53.2	58.5	57	58.5	54.6
55. DhCyp4	48.1	48.1	49	47.6	47.1	47.6	49	55.3	58.2	56.7	57.7	57.7	56.7	57.7	57.7	60.1	57.7	52.9	59.1	60.1	55.8	45.7	44.2	42.3	42.7	40.6	46.2	54.8	51.4	50.5	57.2	58.7	58.2	57.2	57.7	47.6	52.4	58.7	60.6	57.7	57.2	60.1	59.6	60.1	56.3	60.1	57	59.8	54.3
56. EgCyp3	50.7	51.2	50.2	51.2	51.2	51.2	49.8	57.6	58.1	54.7	57.6	55.7	58.6	59.1	56.7	56.7	56.2	53.2	53.7	56.7	52.2	48.8	48.8	47.3	48.3	47.2	48.8	55.2	49.3	51.2	55.2	59.6	60.1	60.1	57.6	49.3	51.2	56.2	53.2	54.2	56.7	57.6	54.2	59.1	55.2	55.7	55.6	55.8	57.6
57. KlCyp3	52.7	52.7	52.2	50.7	51.7	53.7	52.2	56.7	58.7	56.7	57.7	56.2	57.7	58.2	57.7	60.2	56.7	59.2	58.7	59.2	55.7	50.2	46.8	50.2	46.9	44.8	50.7	58.2	51.2	54.2	59.7	59.2	59.2	60.2	60.2	52.7	54.7	58.2	55.2	59.2	56.7	56.2	56.7	57.2	54.7	60.2	56.1	56.7	59.7
58. YlCyp4	43.9	44.7	44.7	42.5	43.4	47.4	43.4	53.5	55.7	52.6	53.5	53.1	52.2	53.5	54.4	54.4	54.8	52.6	54.8	56.6	52.6	47.4	42.5	38.6	44.3	42.1	44.3	53.1	48.2	47.4	52.6	55.7	54.8	55.7	53.9	46.5	51.3	54.4	49.6	54.4	52.2	56.1	55.3	54.4	52.2	58.3	60.5	64	54.4
59. CnCyp7	44.6	46.8	45.5	44.6	45.5	46.8	46.3	53.7	53.7	52.8	53.2	51.5	52.4	52.8	54.1	55.4	55	50.6	53.2	55.8	53.7	46.8	39	42	42.4	41.1	44.6	50.2	47.2	48.9	52.8	55.8	54.1	58	55.4	43.3	52.4	54.5	50.2	52.4	51.1	56.3	55	56.3	50.2	52.8	57.6	60.2	52.4
60. UmCyp3	49.5	51.4	51.4	50	51	52.4	51.4	55.2	56.2	56.7	55.2	54.8	54.8	55.2	56.2	57.6	56.2	53.8	56.7	58.1	56.7	50.5	47.1	46.7	44.5	44.3	50.5	55.7	53.3	54.3	57.6	60	59	61	58.6	47.6	54.8	61.4	59	60	58.1	61.4	61.4	60	56.2	56.2	58.7	62.1	53.3
61. NcCyp3	52.7	50.7	51.2	49.3	50.7	51.7	51.7	61.4	62.3	60.4	60.9	60.4	58.9	60.9	60.9	61.4	61.8	60.4	60.4	63.3	59.9	52.2	44	47.3	47.9	46.2	49.8	58.5	55.1	51.7	58	61.4	60.4	61.8	60.9	50.2	58	61.4	59.9	61.4	58.9	64.3	60.9	61.8	58	61.4	62.8	64.7	59.9
62. GzCyp4	54.1	52.2	53.6	50.7	52.2	54.1	53.6	60.4	61.8	58.9	60.9	59.9	58.9	60.9	60.4	62.3	62.3	59.9	61.4	63.3	61.4	50.7	44	45.9	46	45.8	49.3	58	55.1	51.7	58.5	60.9	60.4	62.3	60.4	51.7	57.5	60.4	58.9	61.4	59.9	63.8	61.4	63.3	58.5	60.9	61.4	64.3	60.4
63. AnCyp6	52.8	54.2	52.8	50	51.4	52.3	52.3	60.7	59.8	57	57.9	57.9	56.5	58.9	57.9	58.9	60.3	55.1	57.9	58.9	57.5	53.3	45.8	45.3	46.7	46.3	51.9	57.5	51.4	52.3	57.5	57.9	57	60.3	58.4	50	55.6	58.4	56.1	57	58.4	60.7	60.7	58.9	57	57	59.2	63.4	58.4
64. AfCyp6	51.7	55	54.1	51.2	51.7	54.1	53.1	60.8	62.7	60.3	61.7	60.3	59.8	61.7	61.2	61.2	59.8	57.9	59.3	61.2	60.8	53.6	47.4	46.4	47.9	46.2	51.7	59.3	54.1	52.2	57.9	60.3	59.3	61.7	60.8	51.7	58.9	60.8	60.8	60.3	62.2	64.1	63.2	63.2	58.9	59.8	61.4	63.4	60.8
65. EcCyp2	50	50.5	52	50.5	50.5	49	51.5	50.5	52	51.5	52	50.5	52	52	50	56	54	52.5	48.5	51	54	50.5	46	47	44.5	43.4	50	53	49	51	54.5	56.5	55	56.5	55	48	54.5	54.5	52.5	54	54.5	54.5	53	54	53.5	52	52	52.2	55.5
66. RoCyp8	48.8	50.7	48.8	47.8	48.8	52.6	49.3	59.3	59.8	59.8	57.4	57.9	56.9	57.9	60.8	62.2	59.8	57.9	59.8	61.7	59.3	53.6	46.4	47.8	47.4	45.3	50.2	60.3	53.1	53.6	60.8	66.5	62.7	63.2	60.8	53.1	58.9	60.8	57.4	62.2	57.4	61.7	60.8	62.2	56.9	61.2	61.4	61.2	57.9
67. CaCyp4	41	43	43	41.8	43	43.4	43.8	43	43.8	43.4	41.8	42.2	41.8	43	42.6	46.2	42.2	45	43.8	43	43.8	41.4	37.8	39.8	42.2	39.8	38.6	45.4	42.2	42.2	43.4	46.6	45.4	45.4	44.6	42.6	44.6	43.4	46.2	44.6	44.2	42.6	44.2	42.6	42.6	47	49	50.2	45
68. DhCyp5	32.8	35.1	34.4	33.4	33.1	33.8	36.1	35.1	35.8	34.4	35.1	34.8	34.1	35.5	35.8	37.1	36.8	33.8	34.1	35.1	33.8	33.4	31.4	32.1	34.1	33.1	34.4	36.5	32.8	34.1	35.5	36.5	34.4	37.1	38.8	33.1	37.5	35.8	37.8	37.5	38.1	35.5	39.1	36.5	34.4	36.8	39.5	41.8	34.4
69. ScCpr2	52.2	47.8	49.8	50.2	51.2	52.2	52.2	54.1	53.7	51.7	53.2	51.2	54.6	54.6	51.2	56.1	53.7	56.6	54.6	56.6	50.2	49.8	48.3	46.8	45.5	42.9	49.8	53.7	51.7	55.1	57.1	56.6	55.6	60.5	60	50.7	54.6	54.6	51.2	55.6	52.2	54.1	55.1	56.1	52.7	53.2	54.7	58.5	54.6
70. ScCpr4	28	28.9	28.3	28.3	28.6	28	30.2	32.1	31.1	30.8	30.8	29.6	32.1	32.4	30.2	32.4	29.9	28.9	32.7	32.4	29.9	30.2	26.7	27.4	28	30.2	29.2	29.9	28.9	28.3	31.4	33.6	32.7	32.4	31.8	28.9	30.8	34.9	34.3	32.1	34	32.4	33.3	33.6	28.6	32.4	34	34	30.2
71. CgCyp4	29.2	28.9	30.4	29.8	29.5	29.8	31.1	29.5	29.2	30.1	29.2	28.9	29.8	30.4	30.7	32.3	29.5	30.1	30.1	30.7	29.2	29.2	28	28	28.9	26.7	28	30.1	27.6	30.7	29.5	30.7	31.4	32	30.4	26.4	27.6	32.3	31.7	32.9	32.6	31.7	32.9	30.7	29.2	32.3	34.5	36	28.9
72. EgCyp4	30.1	31.7	30.1	29.8	30.1	31.1	32	33.3	32.4	35.3	32.4	33	32.4	34	33.7	32	32	32.7	32.7	32	32	30.7	30.4	27.8	29.8	29.8	29.4	33.3	30.7	31.1	34	35	35.3	34.6	34	31.1	33	34.6	35.9	35.3	36.6	35.3	35.6	33	32	35.3	34.6	37.5	32.7
73. KlCyp4	33.3	32.4	35.3	34.3	34.6	33.7	36.6	35.3	33.3	34.6	34.6	34.3	34.6	35.9	35.3	36.6	35	35.6	35.3	33.7	32.4	34.3	32.4	32.7	36.6	35.3	34.3	35.9	34.3	34.3	37.6	36.6	36.6	38.6	35.9	33.3	34.3	36.6	36.3	36.9	35.3	37.3	36.6	36.3	35	36.6	39.9	38.9	34.3
74. SpCyp5	30.3	32.3	31.7	32	30.1	31.2	32.6	34.3	35.4	35.1	34.6	34.6	33.7	34	33.1	34.3	34.6	33.7	35.1	34.3	34.3	31.5	30.1	29.8	31.2	31.2	30.6	34	30.9	28.9	31.7	34.6	35.1	33.1	32.3	31.5	31.2	32.9	34.3	34	32.9	32.6	35.4	33.4	32.6	35.4	37.9	37.9	34.8
75. ScCpr6	27.2	29.4	28.6	28	27.5	29.4	29.6	31.3	32.6	32.9	33.2	31.5	32.3	32.6	31.8	32.9	33.4	29.4	34	31.5	31	29.1	28	25.6	29.4	28	28	32.1	28.8	29.1	30.5	34	35.3	34.8	33.4	31	30.2	30.5	32.1	31	30.5	31	30.7	31.8	32.1	33.4	33.2	34.5	34.5
76. CaCyp5	27.9	28.7	30.4	28.5	29.5	30.1	29.3	35.2	36.9	36.3	35	35.2	33.9	34.7	35.5	34.7	35.5	31.4	34.7	34.1	35.8	32.2	27.6	26.6	29.3	30.1	29.5	33.9	30.6	29	32.2	34.1	34.7	33.9	33.1	30.6	30.9	33.9	33.6	33.9	33.1	33.6	33.3	35.8	33.9	33.3	35.5	37.4	33.9
77. CgCyp5	28.7	29.5	28.7	29.3	27.4	30.6	30.6	31.7	34.1	33.1	34.1	32	32	33.6	32	32.8	33.9	30.6	32.8	32	32.2	30.6	29.3	26.8	30.6	28.7	30.1	31.4	30.4	28.5	31.4	34.1	34.7	35.2	34.1	30.9	30.6	31.2	32.5	31.7	31.7	32.2	31.7	33.3	32.5	33.6	34.1	35	35.5
78. DhCyp7	28.9	29.7	29.5	28.1	28.6	30.5	30.8	34.6	35.4	35.4	35.1	34.1	35.4	35.7	34.9	35.4	35.9	33.2	34.6	34.1	34.3	31.4	27.6	28.1	29.5	29.7	29.7	33	30.8	30.3	31.4	34.6	34.6	34.1	33.5	30	31.6	34.1	32.7	34.1	33.5	32.7	33.5	34.3	34.3	34.3	37	37	34.9
79. EgCyp6	28.5	30.1	30.1	28.5	28.2	29.8	31.4	31.7	32.8	32	32.8	31.2	33.1	32.5	31.2	31.2	31.4	30.9	31.7	31.4	31.4	31.7	28.5	25.2	28.7	30.9	29.3	31.2	29.5	28.5	31.2	33.3	34.1	34.1	32.8	30.4	30.4	31.7	31.2	31.4	31.2	32	30.1	31.2	32.5	32	33.9	35.2	32
80. KlCyp5	27.7	29.6	28	28	26.9	29.6	29.8	31.7	32.8	32.3	33.1	30.9	32	32.5	32.3	32.3	31.7	29.8	34.1	32.3	31.7	29.3	27.4	26.3	30.4	28.8	28.2	31.5	29	28.8	30.6	33.9	35.5	34.1	33.3	30.9	30.6	30.9	31.2	31.7	30.1	32.3	31.2	32.3	33.1	32.8	33.6	34.7	32.5
81. YlCyp6	27.8	29.4	29.7	29.2	29.4	30.2	31.6	34.6	35.1	34.1	35.4	35.1	34.3	33.5	35.4	33	33.8	31.9	33.8	33.5	34.3	29.4	28.9	27.8	30.5	30.8	30.5	33.2	33.2	30.8	31.3	33.8	34.3	35.7	34.9	29.4	32.7	31.9	32.7	32.7	31.9	31.3	31.9	34.3	33	33.5	34.3	35.7	32.7
82. CnCyp8	27.2	29.9	27.7	28	28.3	28	29.6	34.4	33.3	32.8	32	32.3	30.9	32	33.3	33.9	32.3	30.9	31.5	32.8	34.4	29.1	26.9	27.5	29.1	30.1	30.4	30.4	29.6	28.8	32.8	33.6	33.6	33.3	30.7	29.9	32	29.6	30.7	31.5	32.3	30.9	30.9	31.2	32.3	33.6	35.2	33.9	32.8
83. UmCyp5	27.1	28.1	28.6	27.9	28.1	27.9	28.9	29.6	28.9	31.9	29.9	32.7	29.4	28.1	31.2	31.7	28.9	29.6	30.4	29.9	30.2	28.4	25.9	26.4	29.6	28.9	27.9	30.7	27.1	27.9	32.2	32.2	32.2	32.7	31.9	28.6	30.7	29.4	30.4	31.4	29.4	30.2	30.4	29.1	30.4	31.7	33.9	34.7	29.9
84. NcCyp5	28.8	30.4	29.6	29.1	29.9	29.9	30.7	36	35.5	34.7	35.5	35.7	32.8	33.1	36.3	36.8	33.6	33.1	33.3	34.7	33.3	28.8	25.9	28	30.1	29.6	30.4	34.1	29.9	30.4	34.1	35.2	35.2	35.5	33.6	29.9	30.9	33.6	35.2	34.7	32.8	34.4	34.9	33.1	34.4	36	37.3	37.6	32.8
85. GzCyp6	29.6	30.6	30.1	30.1	29.6	31.2	32.8	34.4	36.3	36	35.2	36	33.6	35.2	35.5	34.9	34.1	33.6	34.1	34.9	33.9	30.4	29	28.2	32.8	30.9	30.9	34.7	31.5	29.6	34.1	35.2	34.7	36.8	35.2	30.9	33.1	34.1	35.2	34.4	32.8	33.3	35.2	34.9	36.3	34.1	34.9	36.8	33.6
86. AnCyp7	29.6	30.1	28.8	29.3	28.5	30.6	30.1	33.9	36.3	34.9	35.5	34.1	33.3	33.9	36.3	33.9	33.3	32.3	32.5	34.9	33.1	30.1	28	27.2	30.6	29.8	30.9	33.9	29	29.3	33.1	34.4	33.6	34.7	33.9	31.2	32	33.1	33.9	33.9	33.3	33.6	33.9	33.9	34.7	35.2	37.1	38.7	35.2
87. AfCyp7	28.9	29.7	28.1	29.2	28.1	30.5	30.2	33.2	35.5	35.3	35.5	34.5	34.5	35.5	35.5	35	33.2	32.9	33.7	34.5	32.9	30	27.3	26.8	29.7	30	30.5	34.2	28.9	28.6	33.2	33.4	32.6	34.2	33.4	31	31.3	32.9	33.2	33.4	32.9	33.4	34	33.7	33.7	35.8	35.8	36.6	35
88. RoCyp12	29.4	31.9	30.8	28.6	30.2	31	30.8	34.6	35.4	34.9	35.7	34.3	34.9	34.6	35.2	34.6	34.6	33.8	35.7	34.3	35.4	31.3	29.1	27.7	32.1	31.3	29.9	33.2	31.6	29.9	33.5	36.8	36.5	36.3	35.7	31	34.9	34.1	33.5	33.5	33.2	34.1	35.7	34.9	34.3	34.9	36.5	36.8	33.5
89. ScCpr7	26	26	25.7	26	25.7	27.5	25.7	25.7	28	27.5	27.5	26.7	27.7	28	26.7	27.7	26.5	27.2	27	26.7	26	27.5	24.7	24.4	28	26.2	26.5	28.2	27.5	25.7	27.5	29	29	28.8	29	26	27.2	27	28.5	27.7	26.7	26.7	27.5	27.2	27.2	26.5	26.7	28.2	26.2
90. CaCyp6	24.9	27	25.7	26.2	25.9	25.9	25.7	25.7	26.5	25.1	25.1	26.2	24.3	25.7	27.3	25.7	25.9	27	25.4	25.1	25.7	25.9	25.4	24.6	29.7	28.6	26.5	25.1	24.6	26.5	25.9	27.3	26.5	28.1	26.5	24.3	25.4	25.1	25.9	26.5	25.9	25.9	27.8	26.2	26.2	26.7	25.9	29.7	26.5
91. CgCyp6	26.1	25.6	25.6	24.5	25.3	27.6	25.6	25.8	27.6	28.4	26.9	27.6	27.6	28.4	28.2	26.1	26.9	26.4	26.4	25.8	25.8	25.1	25.1	27.9	26.6	28.9	27.4	26.4	24	26.9	26.4	29.5	27.9	29.2	28.9	24	25.1	28.2	28.9	28.7	27.6	27.1	28.4	25.6	28.2	25.3	26.9	29.2	25.3
92. DhCyp8	25.7	25.2	25.7	25.5	25.2	26.5	25.7	26.8	27	28.1	27.3	26.5	27.5	27.3	26.2	27.3	26.8	26.2	26.8	26.8	26.5	26.2	25.5	25.5	29.1	28.8	25.7	27.5	25.5	26.5	26.5	27.8	27.8	28.8	27.3	23.9	27.3	28.3	29.1	28.6	28.3	28.1	28.6	27.3	27.5	26.8	28.6	28.6	26.5
93. EgCyp7	26.4	25.1	27.2	25.8	25.1	27.4	26.6	26.4	28.7	28.2	27.9	28.2	28.2	28.5	27.2	28.2	27.2	26.1	26.9	26.6	27.4	27.4	26.4	24.3	27.7	27.4	27.7	27.7	27.2	28.2	27.9	31.3	30	28.7	28.2	25.6	27.7	28.2	28.7	29	27.7	30	27.4	27.7	28.5	27.2	29.8	29.8	27.7
94. KlCyp6	27.2	27	28	28.5	28	27.8	27.5	27	28.3	26	27.2	27.2	26.7	26.7	27.2	27	27.2	27.5	26.5	26	26	26.5	25.2	24.2	30.1	27.5	25.7	26.7	26	26.7	27	27.8	26.7	27.5	28	24.4	26.5	26	26.5	26.5	26.5	27	26.7	27.2	27	26.5	29	29	27
95. YlCyp7	27.8	28.6	26.8	26.2	27.3	28.1	27.3	29.4	30.1	28.8	30.1	28.8	29.9	29.6	29.4	27.3	29.9	28.3	27.8	28.1	28.3	26.2	25.2	23.4	28.8	29.4	26	26	28.3	28.1	28.3	29.4	29.6	29.1	29.4	26.8	28.3	27.5	29.4	29.4	28.1	26.8	28.3	28.8	28.6	27.8	29.6	30.6	29.4
96. SpCyp6	22.9	22.7	24.3	22.2	24.3	24.5	22.7	19.7	20.4	19.9	19.7	19	20.1	20.1	18.8	19.7	20.1	21.1	20.4	19.9	19.7	21.1	22.2	21.3	25.2	24.5	23.8	21.8	20.4	22	21.1	22	22.2	22.2	21.3	19.2	21.8	20.4	21.1	20.6	20.4	20.1	22.9	19.4	19.7	22.5	23.8	25.9	21.8
97. DhCyp6	26.9	26.3	27.2	26.9	27.8	28.7	27.2	24.8	25.7	23.6	23.9	24.8	23.6	24.2	25.1	26.3	25.4	25.4	24.5	25.1	25.1	26.3	25.4	27.8	32	30.2	27.2	25.4	27.2	26.6	26.9	29.9	29.3	23.6	25.1	23.3	25.7	27.8	30.2	28.7	29.3	27.5	29.6	25.4	27.8	24.8	30.8	27.5	25.7
98. EgCyp5	26.5	25.5	29.4	22.3	28.1	25.5	25.5	26.1	26.1	27.4	26.8	26.8	27.7	26.1	27.4	28.7	26.1	26.8	28.4	25.8	25.5	25.5	26.1	29	32.6	31.6	22.6	26.1	26.8	27.4	24.8	27.4	27.1	26.5	27.1	21	28.4	29.4	30	26.1	30	29.4	28.1	25.8	25.5	29.4	30.6	31.3	25.5
99. CnCyp9	18.7	19.4	19.6	19.4	19.4	20.8	20.2	17.5	17.5	18.3	17.7	17.9	17.7	17.3	18.1	18.3	19	19.8	17.9	17.9	17.7	21	19.2	19.4	21	21.4	20	17.9	18.8	18.7	18.8	19	18.3	19.4	19.2	17.1	18.7	17.1	17.9	16.7	18.3	18.1	18.3	19.6	18.5	18.1	20.8	21.2	18.3
100. NcCyp8	12.1	12.7	12.7	12.7	12.7	13.3	13.2	11.8	12	11.5	11.6	11.3	11.8	11.5	11.1	13.3	11.8	12.7	11.7	11.3	11.8	11.8	12.1	13.3	14.4	15.4	12.8	11.5	12	11.8	13.3	12.7	12.8	13.4	13.1	11.6	12.5	13	13.7	13.3	14.4	13.1	14.1	12.6	12.5	13.9	14.7	15.8	12.1
101. GzCyp8	16	16.2	16.9	16.4	16.9	17.2	17.5	14.7	15.2	14.7	14.4	14.4	15.2	14.7	14	17	15.2	15.9	15.4	15.4	14.4	16.5	15.2	16.4	19.5	18.7	16.5	15.2	15.2	15.7	15.4	15.4	15	16	15.4	14.5	15.2	16.9	17.7	16	17.2	16.5	17.4	15.5	15.5	17.4	19	20.8	15.9
102. AnCyp8	19.5	21.3	21.5	21.3	21.7	23.2	20.4	19.3	20.2	19.3	20	20.2	20.4	19.7	19.3	19.3	20.6	21.3	19.3	18.9	19.7	21.9	21.7	21.3	24.7	23.9	22.1	19.3	20.4	20	20.2	21.3	20.8	21	20.8	17.8	18.9	20.2	20.2	19.5	20	18.9	21.9	19.7	19.7	19.1	20.8	23	20.6
103. AfCyp8	20	22	21.8	21.4	21.8	23.7	21.1	18.7	19	18.3	19	19.4	19.6	18.5	18.7	21.8	21.1	19.8	18.1	17.9	19.2	21.8	20.9	21.8	24	25.3	21.8	19.8	21.1	20	20	20.9	20.5	21.1	20.7	17.6	19.4	19.2	21.4	18.3	20	19.2	21.1	19.2	20.9	20.3	24.2	25.3	19.6
104. UmCyp6	16.9	17.8	18.9	18.1	18.7	18.7	18.1	16	17.1	16.9	16.9	16.7	17.1	17.2	16	19.1	17.1	18	17.2	16.2	15.4	18.5	18.5	17.2	19.6	19.8	18.7	18	16.9	17.1	17.8	17.1	16.5	18.1	18.3	16.3	16.3	16.9	17.4	16	17.8	17.2	16.3	17.2	18.1	18.7	19.2	18.3	17.6
105. RoCyp13	21.7	22.6	23.3	21.7	22.9	24	22.9	21.1	21.3	21.1	22.4	20.6	22	21.3	20	21.3	20.4	21.7	21.7	20	20.2	24.2	23.1	22.2	25.1	25.8	23.8	22.2	21.5	20.6	20.4	21.3	21.7	21.5	21.1	18.8	20.6	20.9	20.4	20.6	21.5	21.3	20.6	21.7	22.6	20.9	22.2	24.7	23.3
106. SpCyp7	23.1	23.1	23.8	22.5	23.3	24	23.3	22.2	21.6	21.8	21.2	21.4	21.4	22	21.2	22.2	21.6	21.8	21	20.5	21.2	24.6	22.2	21.8	27.9	29.2	21.8	20.5	20.3	21.4	21	21.4	20.7	21.8	21.2	18.8	19.2	22	22.2	22	22.2	22.5	22.2	21.4	21.2	21.2	23.3	24.2	21.8
107. ScCwc27	26.9	23.3	26.9	29.9	26.2	27.2	28.6	26.6	24.9	25.2	24.9	25.9	26.2	23.6	27.6	27.9	25.9	28.6	25.6	26.2	24.3	27.2	26.6	28.2	32.2	28.6	27.9	28.6	26.6	28.6	27.6	25.9	27.9	29.6	28.6	25.9	25.6	25.9	26.2	28.6	27.2	28.6	29.2	23.9	25.9	29.6	32.6	29.9	25.9
108. DhCwc27	26.9	27.2	25.7	26	26	27.2	28.7	23.9	24.8	24.2	23.5	24.5	23.2	23.9	22.3	27.2	25.1	24.5	23.9	24.5	24.5	26.9	25.1	26.3	31.8	29.7	27.2	26.6	25.7	25.1	26	28.7	26.9	27.2	27.2	23.2	26.6	25.4	25.4	28.1	27.8	26.6	29.4	25.1	27.2	27.8	30.9	30.3	24.5
109. EgCwc27	26.1	25.1	24.4	26.1	24.4	27.1	26.7	25.7	22.1	26.7	24.8	27.4	24.8	23.1	26.1	25.7	25.4	27.1	26.7	24.4	27.7	29	25.4	28.4	30.7	30	25.1	28.1	28.4	26.7	29.4	27.4	25.4	25.7	27.1	24.1	27.7	25.4	24.8	29	25.4	27.1	26.4	26.7	27.4	28.4	25.1	30	25.1
110. YlCwc27	24.2	25	26.4	24.7	25.3	25.8	25.8	21.9	23	21.1	22.8	23.3	21.3	21.9	21.9	22.2	23.3	23	23.3	23	22.5	26.1	24.7	26.1	28.7	28.4	25.6	22.5	24.4	25	23.9	23	24.7	24.4	24.4	21.6	22.2	23.3	22.8	24.2	25.6	23.6	26.1	22.8	24.4	23.6	30.1	27.5	24.7
111. CnCwc27	21.8	21.6	22.2	22.6	22.6	22.2	22.8	20.4	20	20	20	19.8	20.6	20.8	20.6	20.4	20.2	20.6	20.6	20.4	21.6	22.6	23	20.8	24.4	23.6	21.6	19.1	19.1	19.3	20.6	19.1	19.3	20	20.8	18.1	18.5	21	21.2	21	21.2	22.6	21.2	20.4	21.4	21	21.2	21.4	19.8
112. UmCwc27	21.6	22.5	21.9	22.5	22.9	21.9	22.1	20.2	20	20.2	19.4	19.2	19.2	19.4	20.2	20.2	20.4	20.6	19.2	18.8	18.4	22.1	22.1	19.4	23.3	24.3	21.2	19.6	17.7	18.1	19	19.8	20.2	20.4	19.8	17.7	19	20.4	20	20	19.8	20.2	20	20.2	20.6	19.6	23.5	23.3	19.4
113. NcCwc27	20.9	20.3	20.5	20.7	20.7	20.7	20.7	17.7	18.9	18.9	18.9	17.9	18.3	19	17.7	18.7	18.7	18.9	18.9	18.5	19	21.3	20.3	19.8	22.6	22.7	20.7	18.5	18.5	18.1	18.1	16.8	17.6	18.3	18.3	16.3	16.1	18.3	19	19	18.5	18.3	19.2	17.7	19.8	19.2	20.7	20	19.4
114. GzCWC27	21	20.4	20.8	20.3	20.4	20.3	21.7	17.3	18.2	18.1	18.2	18.4	18.2	18.2	17.7	18.8	18.8	17.9	17.9	18.6	18.2	20.3	20.6	18.8	22.3	21.7	19.7	17.3	17.5	17.5	18.8	16.6	16.8	17.3	17	15.3	16.6	18.2	18.6	18.4	18.4	17.9	18.2	17.5	19.5	18.8	20.3	19.7	18.4
115. AnCwc27	19.4	20.1	19.2	19.5	19.5	19.5	20.1	17.6	16.8	16.8	17.2	17	17.4	17.9	17.2	17.7	17.6	17.6	17	16.8	17.2	19.4	18.8	17.2	19.9	19.9	19.2	17.2	16.1	15.1	17.7	17.7	17.4	18.6	17.6	16.1	16.3	16.8	18.8	16.7	17.6	17.4	17.4	18.3	17.9	18.1	21.1	21.3	18.6
116. AfCwc27	18.6	19	18.8	18.8	17.7	19.7	19.5	17.2	18.4	16.5	17.4	17.4	17.7	18.4	17.5	17.4	17.5	17.7	17	15.9	17.5	19.3	19.1	17.4	20.2	21.1	19.3	16.6	17	15.2	18.1	17.2	17.2	17.9	17.2	16.3	16.1	16.6	19	17.2	17.7	17.5	17.2	18.1	17.7	19.3	21.5	22.4	18.2
117. RoCwc27	19.3	20.6	20.4	20.2	20.6	20.8	21.2	19.7	18.5	17.6	18.7	17.9	18.3	18.7	19.1	19.5	19.1	20.8	19.5	19.7	19.3	21.9	20	19.3	24.4	22.1	21	18.3	17.6	18.5	19.1	18.3	18.3	19.3	20	16.2	17.6	18.1	19.8	19.5	18.5	20.2	19.5	19.5	19.7	19.3	19.7	20	19.5
118. RoCyp11	31.7	31.4	29.6	29.9	29.9	31.7	30.8	35.2	36.1	35.8	35.8	34.9	35.8	36.1	34.9	32.5	33.1	33.1	32.5	33.1	32.5	33.7	29.6	29.6	33.7	29.9	33.1	34.9	33.4	34.9	32.2	36.1	35.2	35.5	34.9	31.7	31.7	34	33.7	36.1	32.8	34.9	34	34.9	36.1	32.2	34	34.6	30.8
119. CnCyp10	19.6	20.7	19.8	20.3	20.2	20	20.9	21.9	22.1	22.2	21.7	21.5	22.2	21.9	23.2	20.5	21.7	21.5	20.9	19.6	21.7	20.9	20	19	21.5	20.9	20.5	20.5	20.3	20	21.1	22.2	22.2	21.9	22.2	19.8	20.9	21.5	21.5	21.5	20.5	21.9	21.5	21.9	24.1	19.6	20.9	23.6	20.5
120. SpCyp8	20.9	21.5	21.1	21.3	21.3	22.3	22.1	19.4	18.8	21.3	18.8	20.7	18.2	18.6	20.2	21.1	21.3	20.7	18.8	20.2	19.4	21.9	21.1	20.5	22.1	21.9	20.9	21.1	19.6	20.5	21.5	21.9	21.1	21.7	21.1	19.2	20.3	22.1	21.5	21.9	21.5	23.4	22.7	21.5	22.5	22.3	23.6	25.4	19.4
121. YlCyp8	22.1	21.7	21.3	22.3	22.5	23.6	24.8	22.1	22.8	22.5	22.5	22.5	21.9	21.7	22.5	22.3	22.5	22.5	21.9	22.3	21.9	23.6	23.4	22.1	25.1	24.2	23.6	24	20.3	23.2	24.2	24	24.6	23.6	22.5	20.7	23.6	22.5	24.6	24.2	24.4	23.8	24.8	23.2	24.6	24.2	28.6	27.6	22.1
122. CnCyp11	19	20.6	20.4	19.7	19.9	20.4	21.5	19.4	19.2	19.2	19.4	20.2	18.5	18.8	19.4	19.9	18.2	19.7	18.8	19.2	18.5	20.9	19.7	18.5	19.9	20.8	20.2	18.8	18.8	16.6	20.2	20.6	20.9	21.6	20.6	18.2	19	20.4	21.1	19.9	20.4	20.6	20.4	19.9	21.1	20.6	25.5	25.1	19.5
123. UmCyp7	18	19.4	19.4	18.7	19.4	19.8	22	18.2	18.2	17.4	18.4	18.6	18.6	18.6	18.9	19.9	19.2	18.4	18.7	17.9	17.4	20.8	18.9	18.9	21.6	21.1	19.9	18.9	17.9	18.6	19.4	19.8	19.4	19.8	19.2	17.2	19.6	19.1	19.9	19.6	20.8	20.8	20.3	19.1	19.9	21.3	22.3	22	18.2
124. NcCyp6	17.9	18.3	17.9	18.3	18.4	18.4	19.3	16.6	16.9	16.8	17.1	16.6	16.1	16.8	17.4	18.3	18.1	18.6	16.8	16.9	17.6	17.8	17.8	15.9	20.8	20.6	18.1	18.1	16.8	17.6	18.9	19.9	19.6	19.8	18.4	16.8	19.1	19.6	18.6	18.8	19.8	19.6	20.1	19.1	19.6	19.1	21.4	21.8	17.8
125. GzCyp7	18.2	18.4	18.4	19.2	18.7	19.9	19.4	18.5	18.9	18.5	19	18.5	18.2	17.9	19.2	19.2	19.9	19.7	18	18.7	18.7	19	18.4	17.2	19.2	20.9	18.7	18.2	17.9	17.7	19.4	20.7	20.6	20.6	19.9	17	19	20.2	19.4	19.9	20.4	21.1	21.3	19.7	20.1	20.9	23.1	24	19.9
126. AnCyp9	17.9	17.6	18.1	17.9	17.9	19.1	18.8	17.6	18.3	17.4	17.2	18.1	18.1	18.1	19.1	19.5	17.9	19.3	16.7	19	18.1	20.2	18.6	16.9	19.3	18.4	19.7	18.4	18.1	17.9	17.6	19.7	19.5	19.3	20	15.9	18.3	19.8	18.3	18.8	20.2	19.1	19.8	19.5	20.5	19.8	23.3	23.8	18.1
127. AfCyp9	18.1	18.3	18.1	17.6	17.8	19.5	19.5	18.1	18.1	18.3	18.3	19.3	18.1	19	19.3	18.5	17.6	18	16.8	18.8	18.1	20.6	19.3	17.1	19.2	18.7	19.7	18.1	18.3	18	18	18.8	18.8	19.5	20.4	16.2	18.5	18.8	19.7	19.3	21.1	20	20.6	19.2	20.4	19.5	22.5	23.5	18.3
128. RoCyp14	20.2	21.3	21.2	21.3	21.3	21.7	22.8	19.9	18.7	18.4	20.4	19.5	19.5	19.7	19.5	20	19.7	20.4	19.3	20.4	19.7	21.9	21.5	21.5	21	22.1	22.3	21.2	18.7	19.9	20.8	20.2	21.2	21.7	20.8	18.7	20.4	21.2	21.3	21.3	21.9	21.5	21.2	21.2	23.4	21.5	23.9	24.5	19.5
129. SpCyp9	17.2	18.2	17.5	18	18.4	18	17.7	17	17.5	16.9	17.2	17	17	17.2	16.7	19.3	17.2	18.4	17.9	17.2	16.1	16.6	15.7	16.6	18.2	18.2	16.1	17.9	18	16.9	18	19.8	20.5	20	20.3	16.4	18.7	18	18.5	18.2	18.5	17.7	19.3	19	18.7	21.1	21.1	23.6	19
130. DhCyp9	16.2	16.7	17	17.1	17.3	17.3	17.6	17.8	17.6	17.9	17.9	17.6	17.5	17.8	17.8	19.5	17.6	16.7	17.1	16.8	16.5	16.2	15.4	15.9	17.9	17.9	16.4	17	16.4	17	18.6	18.4	18.9	18.9	18.1	16	18.1	19.5	18.9	19.3	19	20.4	21.1	18.9	17	20.3	21.7	23	17
131. YlCyp9	16	16.1	16.6	16.8	16.5	16.6	17.1	16.3	16.1	16.5	16.3	16	15.8	16.9	16.3	19.1	16.6	15.7	17.2	15.8	16.8	15.5	14.6	15.5	16.5	17.2	15.4	18.3	16.3	16.6	17.6	18.3	19.4	19.1	18.7	15.7	16.9	18	19	19	18.8	18	19	17.7	17.9	19.6	22.3	21.6	16.6
132. CnCyp12	15.5	16	16.3	15.8	15.8	16.6	16.4	15.5	16.3	16	16.3	16	15.4	15.5	15.7	18.6	17	16.3	16.9	16.7	15.7	16	14.9	15.8	17.8	17.2	15.1	17.7	17.4	16.3	18.7	18.4	18	19.5	18.7	16.4	17.5	18.7	18.4	18.4	17.5	18.1	18	17.5	17.5	19.8	21.2	21.8	17.2
133. UmCyp8	12.9	12.9	12.7	12.8	13.5	13.3	13.8	13.1	12.6	12.6	12.5	12	12.3	12.3	12.9	13.5	13.3	12.8	13.3	12.8	12.9	11.8	11.3	12.1	13.3	13.9	11.7	13.3	13.4	13.1	14.2	14.6	14.7	15.3	14.5	12.1	13.2	13.8	14.2	14.6	14.5	14.7	14.9	13.9	13.6	15.6	17.3	17.3	13.9
134. NcCyp7	16.5	17.7	17.1	17.9	17.7	17.1	17.1	17.9	16.6	17.2	17.4	17.6	16.8	16.9	17.2	18	17.2	17.2	18.8	17.2	17.7	16.3	15.7	16	18.8	18.2	16.1	19	18	16.9	18.7	18.5	19	21.2	20.4	16.5	18.2	18.4	19	19	18.7	18.7	18.5	18.7	18.4	19.8	21.2	22	17.9
135. GzCyp9	17.1	17.6	16.9	17.6	17.9	17.4	16.9	17.7	17.2	17.4	17.4	17.7	17.1	17.4	17.2	19.3	17.1	16.7	17.7	18.2	18.2	16.9	16.3	16.3	18.4	18.2	15.9	19.3	17.2	17.4	19	20.3	20.6	20.6	20.5	16.6	18.4	19.5	19.3	18.7	19.6	18.2	19	19	18.7	20.6	22.2	22.5	18.5
136. AnCyp10	16.4	17.5	17	17.3	17	17.2	18	16.7	17	17.2	17.5	18.1	17	16.7	17.3	20.2	17.8	18.3	16.7	16.4	17.6	16.4	15.9	16.4	19.4	17.8	15.9	18.9	18	17.8	19.9	20	20.2	20.7	20.8	16.9	18.3	18.9	19.6	19.4	19.1	18.6	18.8	19.7	17.8	19.9	21.6	22.3	18.1
137. AfCyp10	16.7	17	16.9	17.2	17	16.4	17.2	16.6	17.5	17.2	18.2	18.6	17.4	17.4	17.4	19.6	18.2	18.3	18	16.7	17.7	17	15.9	16.7	18.9	18.9	16.9	19.1	17.8	18.2	18.9	20.5	20.4	22.6	21	16.7	17.8	18.3	19.6	19.7	19.1	19.3	18.8	19.3	18.5	20.9	21.5	22	17.8
138. RoCyp15	16.7	16.3	16.7	17.8	17.6	17	18.3	17.1	16	16	16.5	15.2	15.6	15.7	16.2	18.6	16	17.9	17.1	16	15.7	16.5	16.2	15.2	18.4	17.6	16.2	18.1	16.5	16.7	17.8	18.1	18.1	20.5	19.4	15.7	17.1	17.9	18.3	20.3	17.8	18.3	19.5	16.5	17.8	19.4	21.9	22.2	17
139. RoCyp2	61.6	61.6	60.4	61	59.1	64.8	58	82.3	81.1	81.7	81.1	79.9	81.7	79.3	82.9	72.1	78.7	71.5	78	80.5	82.9	58.7	52.4	55.7	42.7	40.1	58.8	71.1	64.5	63.2	67.6	67	66.5	68.3	66.9	66.5	69.1	72	61.8	71.6	62.9	69.7	68.8	76.7	69.9	64.8	56.1	58.9	72.1
140. CnCyp6	49	49	49.5	49.5	49	49	50	63.8	64.3	63.3	64.3	64.3	62.2	61.7	62.8	62.2	60.7	64.3	61.7	64.3	62.8	48	45.4	49	45	45.3	50	61.2	54.6	56.1	59.2	62.8	63.3	61.2	63.3	55.1	61.2	65.8	58.2	65.3	65.3	61.2	65.3	64.3	58.7	59.7	55.2	54.9	59.7
141. RoCyp5	57.4	59.7	59.7	61.9	60.8	60.8	60.2	68.8	69.9	69.9	68.8	69.9	68.8	68.2	69.3	68.2	68.8	68.2	68.8	71.6	71.6	61.4	54	55.7	46	44.3	60.8	68.8	63.6	60.8	64.8	68.7	68.7	66.7	64.6	59.1	65.2	68.1	62.3	68.3	65.6	68.6	65.6	73.3	94.3	59.7	54.3	58	68.2
142. RoCyp9	47.8	49.8	49.3	48.8	48.3	52.6	50.2	59.3	59.3	58.9	57.9	58.4	57.4	57.9	60.8	62.2	60.8	59.3	59.3	60.8	58.9	54.1	46.4	48.3	46.9	43.9	50.2	57.4	53.6	52.6	59.8	65.1	63.2	61.7	59.8	50.7	56.9	59.8	57.4	60.3	57.4	60.3	60.3	63.6	56.9	61.2	62.8	64.3	56.9
143. ScCpr8	28.2	28.6	28.9	28.6	27.3	29.5	31.8	28.2	29.2	27.9	28.2	26.9	28.2	28.6	28.2	31.5	28.9	29.9	27.3	29.9	26	25.6	24.7	25.6	30.8	29.9	26.3	27.9	26.9	26.9	27.3	33.4	30.8	32.5	29.9	26.6	26.9	30.8	28.2	30.5	28.9	31.8	30.8	30.2	26.6	33.4	30.2	33.1	29.2
144. RoCyp10	32.7	31.1	32.7	31.1	31.4	32.7	31.1	39.4	38.1	39	38.4	39.7	37.8	36.8	39.4	41.3	38.7	38.7	38.1	41.3	39.4	30.2	27	31.1	29.5	29.5	31.1	37.5	34.6	34	41.9	41	40.6	41	40.6	34	39.7	41.9	39.7	41.9	40.3	42.2	42.2	42.5	38.4	41.9	48.9	48.3	38.1
145. YlCyp5	26.6	27.5	26	26.6	26.3	25.7	27.2	25.4	26.9	25.7	26.3	25.4	27.2	26.3	25.7	26.6	27.2	26.9	26	26.9	25.1	26.9	24.3	25.7	31.1	27.8	27.8	24.9	23.7	25.7	27.5	23.7	24.3	26	26.6	26.3	25.7	25.7	24.9	25.7	25.7	25.4	26	26.3	27.5	24.9	24.3	28.1	26.9
[truncated: 96 more columns]

## Sheet: GroupA
Similarity/Identity	1	2	3	4	5	6	7
1. SpCyp1		65	66	65.4	67.1	67.9	60.3
2. NcCyp1	76.1		76.7	73.6	76.7	67.3	63.2
3. GzCyp1	80.9	85.9		75.3	78.4	65.5	60.9
4. AnCyp2	82.7	84.7	88.3		91.4	67.3	66.7
5. AfCyp1	83.2	86.5	90.7	95.7		67.3	67.2
6. RoCyp3	79.4	77.6	80	78.8	81.8		60.9
7. CnCyp2	73	75.9	77	79.9	79.3	73

## Sheet: GroupB
Similarity/Identity	1	2	3	4	5	6	7	8	9	10	11	12	13	14	15	16
1. SpCyp2		79	76.5	80.9	79.6	81.5	80.9	79.8	67	75.3	64	75.3	74.8	65	67.8	74.1
2. ScCpr1	88.3		81.5	88.9	83.3	84.6	86.4	81.6	64.8	74.7	58.7	71.6	71.2	61.1	63.3	72.2
3. CaCyp1	87	88.3		80.2	83.3	77.8	79.6	81.6	67	74.1	58.1	71.6	74.2	64.4	65	74.7
4. CgCyp1	90.1	96.9	88.9		82.7	90.1	85.8	80.4	64.8	74.1	58.7	71.6	69.9	64.4	64.4	71.6
5. DhCyp1	86.4	88.9	90.7	88.9		79.6	82.7	79.8	66.5	75.9	59.9	72.8	73.6	62.8	66.1	72.8
6. EgCyp1	87.7	93.8	88.3	95.7	86.4		91.4	80.4	60.3	71.6	57.6	68.5	69.9	63.3	65	71
7. KlCyp1	85.8	93.2	89.5	94.4	87.7	95.1		79.8	60.9	73.5	57.6	70.4	72.4	62.8	66.1	72.2
8. YlCyp1	89	89.6	89.6	89	90.2	87.7	88.3		64.8	72.4	60.5	69.9	69.9	63	63.9	74.2
9. CnCyp3	75.4	72.1	73.7	73.2	74.3	71.5	70.9	76		68.7	53.3	67	68.2	60.1	60.3	65.9
10. UmCyp1	83.3	84.6	81.5	82.7	84	80.9	81.5	84	76		61	75.9	74.2	64.4	68.9	70.4
11. EcCyp1	71.5	70.3	69.8	69.2	69.2	67.4	66.9	69.8	65.4	72.1		59.3	59.9	51.6	51.4	57
12. AnCyp1	83.3	80.9	80.9	81.5	79.6	79	79	81.6	74.3	84	71.5		70.6	65	66.1	74.1
13. AfCyp2	84.7	81.6	82.8	81.6	83.4	80.4	79.8	84	76	82.2	71.5	81		64.1	67.2	75.5
14. NcCyp4_iso.2	74.4	72.2	73.3	73.3	72.8	71.7	70.6	72.2	74.4	72.8	64.4	72.2	75		79	64.4
15. GzCyp5_iso.2	76.7	75	77.2	75.6	77.2	74.4	75	75.6	73.3	75.6	66.7	72.8	77.2	88.9		65.6
16. RoCyp1	87	82.1	85.2	84	82.7	82.7	80.2	85.9	73.2	82.7	70.9	83.3	86.5	77.2	76.1

## Sheet: GroupC
Similarity/Identity	1	2	3	4	5	6
1. CnCyp1		68.8	54	42.5	42	68.4
2. UmCyp2	82.7		52.6	41	39.2	64.9
3. GzCyp2	71.3	68.5		50.7	50.9	60.8
4. AnCyp5	55	53.1	63		81.6	45.8
5. AfCyp5	54.2	51.4	63.2	89.2		45.6
6. RoCyp4	82.9	78.8	71.8	58.8	56.6

## Sheet: GroupD
Similarity/Identity	1	2	3	4	5	6	7	8	9	10
1. SpCyp3		56.1	55.7	60.2	58.2	59.9	57.6	58.2	57.2	56.4
2. DhCyp2	69.9		57.8	52.2	52.2	51.1	55.4	55.5	49.4	52.8
3. YlCyp2	71.7	74.3		51.9	48.9	49.2	50	48.6	48	45.9
4. CnCyp4	73.2	65.9	67.6		60.9	59.2	60.9	62.8	63.1	70.2
5. NcCyp2	71.4	64.8	66.5	75.3		89.6	71.5	70.7	58.2	58.8
6. GzCyp3	70.9	64.8	62.1	72	93.4		67.7	64.7	55.5	55.5
7. AnCyp4	73.8	66.7	66.7	73.2	83.6	81.4		85.2	55.4	57.6
8. AfCyp3	73.5	68	68.5	75.1	82.4	78.6	92.9		56.6	62.1
9. UmCyp4	71.7	65.1	66.1	72.1	65.9	66.5	66.7	69.1		64.6
10. RoCyp7	70.2	70.8	65.7	81	71.4	69.8	74.3	76.8	74.2

## Sheet: GroupE
Similarity/Identity	1	2	3	4	5	6	7
1. ScCpr3		63.4	82.1	68.3	79.8	74	62.6
2. CaCyp2	73.3		64.1	67.4	66	66.5	58.6
3. CgCyp2	92.9	73.8		63.4	77.1	73.4	62.3
4. DhCyp3	79.6	77.5	78		65.4	67.4	63.8
5. EgCyp2	89.4	74.9	87.8	78.2		76	63.8
6. KlCyp2	83.3	72.9	86.5	76	85.4		64.1
7. YlCyp3	74.2	65.4	73.8	70.4	73.4	72.4

## Sheet: GroupF
Similarity/Identity	1	2	3	4	5
1. CnCyp5		52.5	54.5	56	51.2
2. NcCyp4_iso.1	63.2		69.5	56.1	53.6
3. GzCyp5_iso.1	64.7	80.4		54.9	54.2
4. AnCyp3	65.3	64.1	63.8		67.5
5. AfCyp4	63.4	67.7	66.5	73.7

## Sheet: GroupG
Similarity/Identity	1	2	3	4	5	6	7	8	9	10	11	12	13	14	15	16
1. SpCyp4		49.8	44.8	58.3	52.1	52.4	52.7	52.6	54.5	54	65.7	65.1	64	63.8	41.7	62.7
2. ScCpr5	64.4		46.8	63.1	52.4	53.8	61.3	51.7	48.8	51.5	54.8	51.8	52.4	52	37.1	53.7
3. CaCyp3	60.3	60.7		48.5	59.3	41.7	49.1	45.6	50.4	49.8	52.4	48	51.3	52.2	36.2	44.2
4. CgCyp3	69.3	72.9	61.1		54.9	57.1	68.1	54.1	54.3	54.2	60.3	55.6	56.7	54.4	41.8	57.7
5. DhCyp4	70.2	64.9	69.9	69.2		49.3	55.9	49.6	50.4	54.7	55.5	51.4	50.2	52.1	38	48.6
6. EgCyp3	66	68.9	57.2	72.2	66.8		64.9	51.1	48.1	50	50.9	51.4	51.9	51.2	36.3	52.3
7. KlCyp3	69.2	73.3	62.4	80	71.6	79.3		55	49.8	53	57.6	55.7	56.2	54	42.5	56.1
8. YlCyp4	64	66.7	65.9	65.4	65.8	64.9	66.7		53	55.4	59.5	59.5	57.4	53.9	35.5	61.2
9. CnCyp7	67.1	63.6	64.5	65.4	64.9	60.6	61.5	68		57.1	63.6	61	59.2	59.9	37.7	58.5
10. UmCyp3	69.5	62.7	61.6	67.1	71.9	62.9	67.6	67.1	70.6		60	58.3	59	61	37.9	59.1
11. NcCyp3	76.3	65.3	62.9	70	71.6	65.7	70.5	71.1	72.3	71.4		84.6	68.8	72.4	41.7	67.9
12. GzCyp4	76.8	64	63.3	69.1	71.2	65.2	70.5	71.1	72.3	72.9	93.2		70.7	70	38.4	65.1
13. AnCyp6	78	66.7	67.2	69.2	68.2	65.4	71	69.7	74	72.9	80.8	81.3		77	40.4	65.7
14. AfCyp6	76.6	66.7	64.2	67.9	71.3	69.4	71.8	67.5	72.3	73.3	85.2	83.7	88.3		39.3	65
15. EcCyp2	61.2	53.3	50.7	56.1	55.3	57.6	62.2	47.4	51.1	54.8	54.6	50.2	55.6	55.5		38.6
16. RoCyp8	72.2	64.4	59.4	70.3	66.5	66.5	71.8	70.6	71	71	78.9	77	78	78.5	54.5

## Sheet: GroupH
Similarity/Identity	1	2	3	4	5	6
1. CaCyp4		36.4	29.8	25.5	28.2	35.7
2. DhCyp5	52.8		27.8	23	24.6	32.7
3. ScCpr4	42.8	46.9		33.5	35.8	41.5
4. CgCyp4	43.5	43.5	55.9		32.1	32.7
5. EgCyp4	47.2	48.2	54.7	54		40.3
6. KlCyp4	50.7	49.3	57.5	55.6	65

## Sheet: GroupI
Similarity/Identity	1	2	3	4	5	6	7	8	9	10	11	12	13	14	15
1. SpCyp5		45.6	47.5	46.7	47.3	44.5	48.1	46.6	48.5	43.1	47.5	46.7	48.3	46.7	49
2. ScCpr6	61.2		51.9	79.2	55.9	63.4	69.7	50.8	45.3	41.7	49	46.3	48.4	48.8	47.2
3. CaCyp5	62.3	68.7		51.6	73.5	52.8	54.4	55.8	46.9	42.8	51.4	51.3	48.9	49.9	50.4
4. CgCyp5	63.7	88.9	67.2		53.3	64.2	70	48.9	47.2	40.8	46.9	46.6	49.3	48.1	46.3
5. DhCyp7	61.6	72.2	84.6	67.6		52.5	58.7	57.4	47	43.1	55.8	50.5	49.7	50.3	50.5
6. EgCyp6	58	80.1	68.3	80.2	68.1		65.3	48.5	46.2	45.3	47.2	45.9	47.2	46.8	46.8
7. KlCyp5	61.8	84.4	68.5	82.3	70.4	81.2		51.3	48.3	44.3	52.8	49.9	50.1	50	47.6
8. YlCyp6	62.1	66	73.4	66.7	75.1	65	65.1		46.6	45.5	51.8	50	50.3	49.9	48.5
9. CnCyp8	61.6	61.3	63.5	64	65.3	60.8	61.3	61.1		47.3	48.7	47.1	47.5	48.2	50.3
10. UmCyp5	59	58	60.6	57.8	57.8	59.3	60.3	58.8	63.6		45.5	46.9	45.6	46.6	47.1
11. NcCyp5	63.5	62.7	65.1	60.8	68	59.7	63.2	64.5	66.1	60.1		68.6	63.1	62.4	55.6
12. GzCyp6	60.5	62.4	64.8	61.3	65.9	60.8	63.7	64	64.8	60.3	81.3		60.2	59.1	52.5
13. AnCyp7	65.3	63.2	65.1	65.9	65.6	60.5	62.9	64	64.5	59.5	76.5	77.4		84.6	54.3
14. AfCyp7	63.4	61.8	64.7	63.1	66	59.7	62.9	63.7	64.5	62.1	75.9	76.1	92		55
15. RoCyp12	65.4	64.2	66.9	63.4	68.9	62.6	61.8	63.8	67.2	62.1	69.3	69.4	70.4	69.5

[truncated: 5 more sheets: GroupJ, GroupK, GroupL, GroupM, GroupN]
