# Supplementary material for: Identification and comparative analysis of sixteen fungal peptidyl-prolyl cis/trans isomerase repertoires
Source: BMC Genomics. 2006 Sep 22;7:244. doi: 10.1186/1471-2164-7-244 (PMC1618848; doi:10.1186/1471-2164-7-244)
Supplement: Additional File 4 — Pairwise expected (E)-values and bit scores of the FKBPs. Pairwise expected (E)-values and bit scores for all members of each of the individual FKBP groups, and a global comparison of all the FKBPs identified in this report. [file 1471-2164-7-244-S4.xls]

## Sheet: All-Evalue
E-value	AfFKBP1	AfFKBP2	AfFKBP3	AfFKBP4	AnFKBP1	AnFKBP2	AnFKBP3	AnFKBP4	AnFKBP5	CaFKBP1	CaFKBP2	CaFKBP3	CgFKBP1	CgFKBP2	CgFKBP3	CgFKBP4	CnFKBP1	CnFKBP2	CnFKBP3	DhFKBP1	DhFKBP2	DhFKBP3	EgFKBP1	EgFKBP2	GzFKBP1	GzFKBP2	GzFKBP3	KlFKBP1	KlFKBP2	KlFKBP3	NcFKBP1	NcFKBP2	NcFKBP3	NcFKBP4	RoFKBP1	RoFKBP2	RoFKBP3	RoFKBP4	RoFKBP5	ScFpr1	ScFpr2	ScFpr3	ScFpr4	SpFKBP12	SpFKBP39	SpFKBP39a	UmFKBP1	UmFKBP2	UmFKBP3
AfFKBP1		9e-30	2e-28	2e-18	3e-40	2e-26	8e-28	7e-28	5e-18	4e-30	2e-15	2e-15	1e-38	4e-24	3e-15	4e-18	5e-41	1e-30	1e-16	4e-33	1e-21	2e-15	2e-36	7e-16	9e-30	4e-26	3e-21	4e-37	1e-22	7e-16	1e-23	6e-29	1e-26	3e-19	2e-43	2e-14	1e-26	9e-20	6e-21	2e-38	1e-22	7e-17	3e-16	1e-45	8e-15	3e-16	4e-25	4e-32	6e-19
AfFKBP2	1e-29		1e-20	2e-17	2e-29	1e-22	4e-34	6e-20	7e-18	2e-20	6e-11	6e-11	5e-30	4e-21	4e-13	1e-15	2e-30	3e-22	3e-15	5e-29	8e-16	3e-11	7e-29	3e-14	9e-31	4e-20	1e-18	5e-29	3e-18	3e-14	8e-24	3e-22	6e-17	5e-19	2e-29	2e-11	7e-21	2e-16	8e-14	2e-28	1e-22	2e-14	4e-15	3e-35	1e-15	6e-12	7e-20	1e-24	2e-15
AfFKBP3	3e-28	2e-20		3e-19	2e-23	7e-17	6e-16	1e-56	2e-19	1e-18	5e-14	5e-14	2e-22	2e-29	2e-15	2e-17	1e-21	4e-34	2e-16	4e-19	3e-30	1e-14	4e-21	1e-16	6e-21	3e-45	2e-20	1e-21	3e-30	1e-15	1e-17	4e-30	9e-46	4e-19	3e-25	2e-17	2e-34	7e-16	4e-11	9e-22	3e-29	2e-15	3e-16	4e-23	1e-15	2e-13	1e-27	9e-22	4e-18
AfFKBP4	2e-16	9e-16	7e-18		2e-13	6e-14	2e-09	5e-21	7e-117	5e-17	2e-35	2e-35	2e-19	7e-19	1e-40	5e-38	2e-16	1e-18	7e-32	8e-20	1e-19	7e-34	7e-18	1e-37	2e-13	2e-19	1e-65	9e-19	4e-16	1e-38	1e-09	6e-22	1e-18	5e-65	3e-16	1e-10	2e-20	4e-31	1e-05	4e-20	7e-21	4e-38	2e-36	6e-18	4e-35	3e-31	7e-18	2e-13	5e-33
AnFKBP1	3e-40	2e-29	2e-23	2e-15		9e-22	4e-23	1e-24	3e-14	1e-26	6e-12	6e-12	6e-39	6e-21	1e-12	1e-16	6e-47	3e-26	1e-14	4e-34	2e-20	4e-12	1e-36	2e-14	4e-27	2e-19	1e-17	7e-38	2e-18	2e-14	1e-22	4e-23	8e-20	2e-16	4e-48	8e-12	7e-24	2e-16	1e-19	2e-37	4e-23	1e-14	2e-14	1e-39	8e-13	8e-12	7e-24	5e-36	4e-16
AnFKBP2	2e-26	2e-22	5e-17	8e-16	2e-21		6e-21	3e-18	2e-14	3e-19	1e-09	1e-09	7e-22	3e-16	4e-10	5e-12	7e-20	2e-16	1e-09	5e-20	4e-20	8e-10	1e-20	1e-10	4e-16	1e-18	2e-15	5e-22	5e-14	7e-11	9e-14	3e-19	3e-19	2e-13	3e-21	2e-06	6e-19	2e-10	5e-12	8e-23	1e-15	7e-11	1e-11	2e-25	2e-09	8e-10	1e-17	7e-20	2e-10
AnFKBP3	9e-28	4e-34	5e-16	8e-11	4e-23	1e-21		8e-16	1e-11	2e-13	7e-07	7e-07	5e-23	3e-14	1e-07	3e-09	2e-21	1e-15	3e-09	3e-22	3e-14	5e-07	2e-22	2e-08	3e-28	5e-15	2e-14	2e-21	4e-16	2e-08	9e-23	5e-15	5e-13	2e-13	5e-23	9e-10	7e-15	5e-10	3e-11	3e-23	6e-19	1e-08	2e-08	4e-26	3e-09	3e-07	6e-17	9e-23	1e-08
AnFKBP4	8e-28	6e-20	2e-55	7e-22	2e-24	4e-18	1e-15		2e-21	2e-19	1e-14	1e-14	2e-25	6e-28	6e-16	8e-18	3e-24	4e-34	8e-18	4e-22	5e-31	3e-15	1e-23	1e-16	2e-20	2e-47	4e-23	1e-24	4e-31	3e-16	1e-16	8e-31	9e-49	3e-21	3e-25	4e-16	3e-35	7e-17	3e-13	1e-24	2e-29	6e-16	7e-17	7e-25	5e-17	1e-14	2e-28	1e-22	4e-19
AnFKBP5	3e-17	4e-17	8e-19	7e-135	2e-13	8e-14	5e-11	2e-21		2e-19	6e-47	6e-47	2e-22	2e-20	1e-44	5e-51	3e-17	3e-20	5e-40	5e-22	4e-21	2e-43	3e-20	7e-47	9e-16	3e-17	8e-91	5e-21	1e-18	3e-48	3e-13	1e-21	2e-18	3e-87	9e-18	3e-11	3e-22	8e-41	1e-07	2e-22	7e-24	1e-47	9e-45	3e-19	5e-45	3e-39	2e-18	2e-16	1e-39
CaFKBP1	6e-25	1e-15	8e-14	2e-16	2e-20	1e-19	1e-08	2e-14	1e-15		2e-11	2e-11	8e-28	7e-16	2e-10	2e-12	2e-25	6e-17	7e-15	2e-32	8e-17	1e-10	3e-27	8e-11	2e-12	4e-16	3e-17	1e-28	2e-11	8e-11	1e-07	4e-24	1e-16	1e-15	7e-23	2e-06	1e-15	1e-15	1e-07	3e-28	1e-14	6e-11	1e-11	8e-28	3e-13	2e-12	7e-16	5e-24	3e-13
CaFKBP2	1e-14	3e-10	2e-13	4e-42	3e-11	7e-09	3e-06	4e-14	2e-43	8e-13		1e-114	8e-18	2e-17	5e-50	3e-48	5e-15	2e-13	3e-39	6e-16	3e-16	3e-68	8e-15	1e-50	5e-14	7e-17	1e-43	2e-15	1e-14	6e-50	4e-09	5e-18	1e-17	2e-45	7e-14	1e-11	3e-16	8e-40	9e-06	8e-18	1e-18	1e-49	1e-50	3e-16	2e-41	7e-36	2e-15	9e-14	1e-42
CaFKBP3	1e-14	3e-10	2e-13	4e-42	3e-11	7e-09	3e-06	4e-14	2e-43	8e-13	1e-114		8e-18	2e-17	5e-50	3e-48	5e-15	2e-13	3e-39	6e-16	3e-16	3e-68	9e-15	1e-50	6e-14	7e-17	1e-43	2e-15	1e-14	6e-50	4e-09	5e-18	1e-17	2e-45	7e-14	2e-11	3e-16	8e-40	9e-06	8e-18	1e-18	1e-49	1e-50	3e-16	2e-41	7e-36	2e-15	9e-14	1e-42
CgFKBP1	1e-38	4e-30	1e-22	4e-23	6e-39	8e-23	5e-23	2e-25	4e-23	8e-34	2e-18	2e-18		1e-25	3e-22	5e-26	4e-41	2e-28	4e-22	4e-48	4e-24	2e-19	5e-61	1e-22	3e-29	6e-23	7e-27	1e-60	3e-23	3e-24	4e-21	6e-27	2e-25	2e-26	1e-40	4e-15	3e-26	8e-24	7e-17	1e-62	5e-28	3e-24	5e-23	3e-45	1e-22	2e-21	3e-28	1e-36	8e-21
CgFKBP2	6e-24	5e-21	2e-29	2e-20	8e-21	4e-16	4e-14	5e-29	5e-21	9e-20	6e-18	6e-18	1e-25		1e-17	1e-18	3e-22	2e-31	2e-17	6e-26	5e-33	1e-16	2e-23	4e-17	1e-20	6e-27	2e-21	8e-26	6e-39	9e-17	9e-14	5e-26	1e-26	2e-22	8e-26	3e-21	8e-37	2e-19	6e-15	4e-25	4e-41	4e-17	1e-17	9e-25	1e-16	1e-17	2e-29	5e-25	2e-19
CgFKBP3	1e-14	2e-12	5e-15	2e-41	5e-12	2e-09	6e-07	2e-15	6e-41	3e-12	5e-55	5e-55	1e-21	4e-17		1e-66	5e-16	2e-16	3e-40	2e-16	5e-17	5e-44	2e-18	1e-65	4e-15	3e-17	1e-37	5e-19	5e-15	2e-77	2e-10	2e-18	9e-19	5e-41	5e-17	4e-09	1e-15	1e-38	2e-07	7e-22	6e-20	1e-68	8e-97	5e-17	2e-39	4e-38	8e-15	2e-13	1e-39
CgFKBP4	2e-17	7e-15	9e-17	2e-41	8e-16	3e-11	2e-08	3e-17	3e-41	1e-14	5e-45	5e-45	2e-25	5e-18	4e-53		4e-20	3e-18	1e-42	7e-20	6e-18	3e-45	3e-21	7e-55	5e-17	1e-18	2e-39	2e-22	2e-16	1e-54	2e-12	2e-20	1e-19	3e-42	1e-20	8e-10	8e-18	3e-39	2e-07	1e-24	7e-22	2e-57	9e-55	2e-20	2e-42	4e-40	3e-16	1e-17	5e-40
CnFKBP1	5e-41	1e-30	9e-22	7e-19	6e-47	2e-20	2e-21	2e-24	4e-18	1e-31	9e-16	9e-16	4e-41	2e-22	1e-16	7e-21		4e-26	1e-19	2e-38	4e-20	1e-16	6e-39	3e-18	1e-27	6e-23	1e-22	2e-38	5e-20	3e-18	1e-19	1e-25	1e-23	2e-21	1e-46	7e-13	2e-24	5e-19	9e-24	2e-40	2e-23	3e-18	3e-18	2e-43	5e-17	2e-14	5e-23	2e-32	2e-20
CnFKBP2	1e-30	3e-22	4e-34	3e-20	4e-26	3e-16	2e-15	4e-34	8e-21	1e-22	4e-14	4e-14	4e-28	9e-31	5e-17	8e-19	6e-26		3e-19	9e-28	1e-30	3e-14	2e-26	2e-17	9e-20	6e-32	3e-22	3e-27	5e-32	2e-17	4e-14	2e-29	6e-34	3e-23	6e-27	3e-17	2e-40	1e-22	2e-15	4e-28	2e-34	8e-18	6e-18	1e-28	5e-17	5e-16	3e-37	7e-25	1e-17
CnFKBP3	6e-16	1e-14	7e-16	1e-37	5e-14	6e-10	1e-08	3e-17	4e-38	7e-17	2e-37	2e-37	1e-20	7e-17	4e-40	8e-41	5e-19	9e-19		7e-21	4e-19	4e-38	3e-19	4e-40	6e-16	9e-19	1e-37	7e-19	3e-13	1e-38	1e-10	2e-22	3e-20	1e-39	9e-17	2e-09	8e-18	3e-41	0.0005	2e-21	1e-19	2e-41	3e-39	3e-21	2e-40	1e-35	4e-17	4e-15	4e-46
DhFKBP1	4e-33	5e-29	3e-19	9e-22	4e-34	3e-21	2e-22	3e-22	8e-23	2e-37	1e-16	1e-16	4e-48	5e-26	4e-17	1e-20	2e-38	7e-28	2e-21		2e-25	5e-17	5e-46	2e-18	3e-23	1e-19	1e-25	5e-46	2e-21	1e-18	6e-18	6e-29	2e-21	3e-24	1e-34	7e-14	1e-25	2e-21	2e-16	1e-46	6e-27	9e-19	1e-18	4e-42	1e-19	3e-18	7e-28	3e-37	6e-19
DhFKBP2	2e-21	1e-15	3e-30	2e-21	3e-20	5e-20	3e-14	5e-31	9e-22	2e-20	9e-17	9e-17	6e-24	2e-32	1e-17	2e-18	5e-20	1e-30	1e-19	2e-25		2e-15	3e-22	3e-17	4e-14	9e-30	6e-23	1e-24	1e-31	3e-17	6e-12	3e-27	2e-30	3e-22	6e-21	4e-13	3e-30	3e-19	7e-11	2e-23	4e-37	3e-17	2e-17	1e-21	6e-18	5e-15	3e-26	2e-19	3e-19
DhFKBP3	1e-14	1e-10	6e-14	1e-39	2e-11	4e-09	3e-06	1e-14	3e-42	2e-12	7e-83	7e-83	1e-18	5e-16	5e-44	3e-45	8e-16	1e-13	1e-37	3e-16	7e-15		1e-15	4e-46	1e-13	1e-15	5e-37	8e-16	6e-14	6e-48	7e-09	2e-18	3e-17	3e-39	7e-15	1e-10	5e-17	6e-34	9e-07	6e-18	4e-19	2e-44	2e-46	2e-18	4e-45	2e-34	2e-15	2e-13	2e-37
EgFKBP1	2e-36	6e-29	4e-21	6e-21	1e-36	1e-21	1e-22	8e-24	6e-21	3e-33	2e-15	2e-15	5e-61	2e-23	3e-19	5e-22	6e-39	1e-26	7e-20	5e-46	2e-22	2e-16		5e-21	1e-27	5e-22	4e-25	2e-58	7e-22	4e-21	5e-21	1e-24	4e-24	2e-24	3e-38	2e-14	5e-25	2e-20	7e-17	5e-62	5e-26	3e-21	9e-20	2e-42	1e-19	2e-21	1e-26	2e-34	5e-18
EgFKBP2	4e-15	2e-13	6e-16	7e-41	9e-14	6e-10	8e-08	6e-16	1e-40	6e-13	3e-46	3e-46	9e-22	2e-16	8e-52	2e-53	1e-17	7e-17	4e-40	8e-18	1e-16	5e-45	4e-20		3e-15	2e-17	5e-39	2e-18	2e-15	8e-55	1e-11	6e-19	9e-19	1e-42	2e-18	1e-09	2e-16	5e-38	6e-07	3e-21	6e-21	9e-54	9e-54	9e-20	5e-39	1e-39	2e-15	5e-15	2e-38
GzFKBP1	9e-30	8e-31	4e-21	4e-17	4e-27	1e-16	3e-28	2e-20	1e-16	5e-18	1e-14	1e-14	3e-29	8e-21	7e-16	1e-17	1e-27	6e-20	1e-16	3e-23	3e-14	2e-14	1e-27	6e-16		9e-19	1e-17	6e-28	2e-17	1e-16	1e-35	2e-19	8e-21	6e-18	2e-30	3e-10	1e-20	3e-18	2e-13	2e-29	1e-20	3e-16	3e-16	2e-36	1e-16	5e-18	2e-19	2e-24	6e-20
GzFKBP2	7e-26	8e-20	1e-45	2e-20	5e-19	1e-18	1e-14	9e-48	1e-17	2e-19	3e-17	3e-17	1e-22	9e-27	1e-17	4e-19	1e-22	3e-32	4e-19	2e-19	5e-30	5e-16	1e-21	7e-18	2e-18		5e-22	2e-21	3e-31	2e-17	4e-14	1e-35	8e-57	1e-20	2e-20	5e-15	3e-32	9e-16	8e-12	6e-23	4e-27	1e-17	3e-18	4e-24	1e-16	3e-15	4e-28	1e-18	9e-19
GzFKBP3	2e-20	7e-18	1e-19	1e-71	6e-17	1e-14	8e-14	8e-23	3e-78	2e-20	4e-54	4e-54	4e-26	9e-21	9e-45	7e-43	8e-22	1e-21	4e-40	6e-25	3e-22	3e-50	2e-24	1e-42	6e-17	1e-21		6e-23	1e-18	2e-43	4e-13	3e-26	2e-23	2e-100	1e-20	5e-11	3e-22	5e-37	2e-05	3e-26	5e-22	2e-48	4e-48	2e-21	7e-48	3e-39	6e-18	1e-18	9e-40
KlFKBP1	5e-37	5e-29	9e-22	1e-20	7e-38	4e-22	2e-21	1e-24	9e-22	1e-34	4e-16	4e-16	1e-60	6e-26	1e-19	4e-23	2e-38	2e-27	1e-19	5e-46	1e-24	2e-16	2e-58	3e-19	7e-28	9e-22	1e-23		2e-21	6e-21	2e-21	3e-25	2e-24	6e-24	7e-38	2e-14	2e-26	5e-22	2e-17	7e-60	4e-28	2e-21	2e-20	3e-44	1e-20	5e-20	7e-27	1e-34	3e-19
KlFKBP2	2e-22	4e-18	2e-30	8e-18	2e-18	7e-14	5e-16	4e-31	3e-19	2e-15	3e-15	3e-15	4e-23	3e-38	1e-15	5e-17	7e-20	2e-32	7e-14	3e-21	1e-31	1e-14	9e-22	5e-16	2e-17	2e-31	3e-19	2e-21		5e-15	1e-15	2e-25	2e-30	2e-20	5e-21	4e-19	9e-33	5e-18	1e-15	7e-22	9e-38	3e-15	3e-16	3e-19	9e-15	5e-17	9e-30	7e-23	1e-15
KlFKBP3	4e-15	1e-13	4e-15	1e-40	1e-13	4e-10	8e-08	1e-15	1e-40	8e-13	1e-44	1e-44	3e-23	3e-16	1e-52	4e-53	2e-17	7e-17	1e-38	6e-18	1e-16	8e-47	3e-20	8e-55	7e-16	4e-17	4e-38	3e-20	2e-14		2e-11	1e-19	2e-18	7e-41	3e-18	9e-09	5e-17	3e-40	8e-07	6e-23	8e-21	4e-53	8e-55	9e-19	2e-40	5e-39	2e-15	8e-15	3e-39
NcFKBP1	9e-24	7e-24	1e-17	1e-13	1e-22	9e-14	8e-23	9e-17	5e-14	5e-11	8e-10	8e-10	3e-21	7e-14	3e-11	4e-13	1e-19	3e-14	2e-11	6e-18	5e-12	1e-09	4e-21	2e-12	1e-35	2e-14	7e-14	2e-21	9e-16	5e-12		4e-14	2e-13	6e-13	8e-23	2e-05	2e-15	6e-12	3e-15	1e-20	8e-18	7e-13	1e-13	5e-25	1e-09	1e-11	7e-16	7e-22	3e-13
NcFKBP2	7e-29	3e-22	3e-30	6e-25	4e-23	7e-20	5e-15	2e-31	3e-22	6e-27	1e-18	1e-18	6e-27	4e-26	4e-19	5e-21	2e-25	1e-29	3e-23	7e-29	3e-27	4e-19	1e-24	1e-19	2e-19	7e-36	6e-27	3e-25	2e-25	3e-20	5e-14		1e-34	9e-26	1e-24	1e-13	8e-32	4e-23	2e-11	4e-26	6e-27	3e-20	1e-20	1e-29	4e-21	2e-18	5e-27	9e-20	2e-25
NcFKBP3	3e-26	1e-16	2e-45	5e-20	2e-19	4e-19	1e-12	1e-49	2e-18	9e-20	5e-18	5e-18	4e-25	5e-26	4e-19	5e-20	3e-23	1e-33	1e-20	4e-21	3e-30	1e-17	1e-23	4e-19	2e-20	6e-56	6e-24	5e-24	3e-30	1e-18	4e-13	2e-34		3e-22	6e-22	4e-16	2e-32	3e-17	3e-13	7e-25	2e-29	2e-18	4e-19	1e-25	6e-18	9e-17	2e-27	9e-20	2e-20
NcFKBP4	2e-18	2e-18	2e-18	5e-85	1e-15	9e-13	1e-12	1e-20	7e-93	4e-19	2e-60	3e-60	1e-25	1e-21	3e-41	1e-47	1e-20	1e-22	8e-40	1e-23	1e-21	1e-51	8e-24	1e-54	3e-17	3e-20	6e-120	3e-23	1e-19	8e-48	3e-12	4e-25	8e-22		7e-21	1e-11	1e-21	3e-40	4e-07	1e-25	1e-24	7e-60	8e-43	3e-22	4e-52	3e-40	1e-18	2e-17	2e-39
RoFKBP1	2e-43	2e-29	2e-25	2e-18	4e-48	3e-22	5e-23	2e-25	2e-18	5e-30	1e-14	1e-14	1e-40	6e-26	1e-17	3e-21	1e-46	4e-27	2e-17	1e-34	4e-21	1e-15	3e-38	4e-19	2e-30	7e-21	2e-21	7e-38	3e-21	5e-19	8e-23	8e-25	2e-22	1e-21		2e-12	4e-25	7e-21	8e-18	8e-39	5e-24	7e-19	3e-19	6e-41	8e-17	3e-16	7e-22	2e-34	4e-19
RoFKBP2	3e-14	3e-11	4e-18	2e-11	1e-11	3e-06	1e-09	5e-17	9e-12	9e-11	5e-12	5e-12	6e-15	5e-21	1e-09	3e-10	1e-12	5e-18	6e-10	1e-13	3e-13	4e-11	3e-14	5e-10	5e-10	3e-15	1e-11	3e-14	1e-19	3e-09	3e-05	2e-13	5e-17	4e-12	4e-12		2e-16	1e-09	6e-07	5e-15	3e-22	4e-10	4e-10	1e-13	2e-09	1e-07	7e-16	1e-11	2e-11
RoFKBP3	3e-26	1e-20	2e-34	1e-21	2e-23	1e-18	1e-14	7e-36	1e-22	4e-18	2e-16	2e-16	6e-26	1e-36	6e-16	4e-18	4e-24	2e-40	4e-18	3e-25	5e-30	2e-17	1e-24	5e-17	2e-20	1e-32	1e-22	5e-26	1e-32	2e-17	4e-15	2e-31	2e-32	4e-22	9e-25	3e-16		1e-19	3e-18	1e-25	2e-36	4e-16	2e-17	9e-28	1e-16	8e-15	3e-37	5e-25	3e-19
RoFKBP4	4e-19	9e-16	3e-15	1e-35	9e-16	9e-11	2e-09	2e-16	2e-37	2e-19	2e-35	2e-35	3e-23	7e-19	1e-38	4e-39	2e-18	5e-22	3e-41	7e-21	1e-18	6e-34	8e-20	5e-38	1e-17	2e-15	6e-36	2e-21	8e-17	2e-40	3e-11	2e-22	6e-17	9e-40	3e-20	4e-09	3e-19		5e-06	2e-23	6e-22	1e-40	1e-38	7e-21	2e-40	8e-33	6e-18	1e-15	1e-38
RoFKBP5	3e-20	3e-13	1e-10	8e-07	5e-19	8e-12	1e-10	1e-12	9e-08	3e-10	8e-06	8e-06	3e-16	2e-14	2e-07	2e-07	4e-23	6e-15	0.0004	7e-16	3e-10	8e-07	3e-16	6e-07	9e-13	2e-12	1e-05	1e-16	3e-15	8e-07	1e-14	9e-11	5e-14	3e-07	4e-17	2e-06	6e-18	5e-06		3e-15	6e-15	3e-07	3e-07	3e-19	2e-06	2e-05	6e-12	1e-16	0.0001
ScFpr1	2e-38	2e-28	7e-22	4e-23	2e-37	6e-24	3e-23	9e-25	3e-23	3e-34	2e-18	2e-18	1e-62	3e-25	1e-22	2e-25	3e-40	3e-28	4e-22	1e-46	1e-23	1e-18	5e-62	3e-22	2e-29	3e-23	6e-27	7e-60	5e-22	8e-24	1e-20	4e-26	3e-25	2e-26	8e-39	3e-15	5e-26	4e-24	8e-16		7e-28	1e-24	4e-23	8e-45	4e-23	3e-23	3e-27	1e-35	2e-20
ScFpr2	2e-22	1e-22	7e-30	2e-22	5e-23	2e-15	7e-19	4e-30	1e-24	5e-20	3e-19	3e-19	6e-28	4e-41	2e-20	2e-22	3e-23	3e-35	3e-20	7e-27	1e-37	1e-19	6e-26	2e-21	2e-20	5e-28	1e-22	5e-28	2e-38	2e-21	1e-17	7e-27	1e-31	2e-25	7e-24	2e-22	1e-36	2e-22	2e-15	8e-28		9e-22	7e-22	5e-26	3e-21	4e-19	6e-28	1e-26	2e-21
ScFpr3	3e-16	9e-14	6e-15	5e-41	7e-14	4e-10	4e-08	2e-15	3e-42	4e-13	7e-48	7e-48	1e-23	1e-16	6e-56	4e-59	1e-17	3e-17	4e-44	5e-18	1e-16	4e-47	1e-20	2e-57	2e-15	3e-17	3e-40	8e-21	1e-14	7e-61	4e-12	1e-19	4e-18	6e-44	4e-18	1e-09	1e-15	2e-43	4e-07	6e-24	3e-21		3e-58	2e-18	1e-44	5e-42	1e-15	1e-15	4e-41
ScFpr4	1e-15	2e-14	9e-16	4e-42	9e-14	5e-11	7e-08	2e-16	4e-42	9e-14	4e-45	4e-45	2e-22	4e-17	2e-53	8e-55	2e-17	2e-17	1e-40	6e-18	6e-17	2e-46	4e-19	5e-57	1e-15	7e-18	3e-38	8e-20	1e-15	6e-58	6e-13	5e-20	9e-19	2e-41	1e-18	1e-09	6e-17	4e-40	3e-07	2e-22	2e-21	5e-57		3e-19	3e-42	1e-38	9e-16	2e-14	4e-39
SpFKBP12	1e-45	2e-35	3e-23	7e-20	1e-39	5e-26	4e-26	5e-25	5e-20	8e-34	5e-17	5e-17	3e-45	7e-25	1e-17	3e-21	2e-43	8e-29	5e-22	4e-42	9e-22	4e-19	2e-42	2e-20	2e-36	2e-24	4e-22	3e-44	2e-19	2e-19	5e-25	9e-30	5e-26	5e-23	7e-41	7e-14	4e-28	2e-21	7e-20	8e-45	4e-26	4e-19	7e-20		3e-19	9e-19	1e-28	4e-34	3e-21
SpFKBP39	3e-14	5e-15	3e-15	1e-37	3e-11	8e-09	1e-07	2e-16	5e-45	1e-15	8e-46	8e-46	1e-19	4e-16	5e-39	7e-49	9e-15	2e-16	4e-41	6e-19	2e-17	9e-44	7e-18	2e-39	3e-13	3e-16	4e-45	6e-19	3e-14	1e-48	5e-08	6e-20	1e-17	2e-43	1e-14	2e-08	2e-16	2e-39	5e-05	1e-20	9e-21	7e-49	1e-44	3e-18		1e-45	2e-15	1e-12	9e-34
SpFKBP39a	1e-15	2e-11	7e-13	6e-36	4e-11	3e-09	1e-06	4e-14	4e-35	1e-14	3e-39	5e-39	7e-21	3e-17	3e-38	4e-40	8e-14	1e-15	1e-39	1e-17	2e-14	2e-39	9e-21	5e-40	2e-17	5e-15	2e-39	2e-19	2e-16	7e-41	6e-11	9e-18	2e-16	3e-37	1e-15	3e-07	2e-14	5e-34	2e-05	1e-22	1e-18	3e-41	1e-40	4e-18	9e-50		1e-15	1e-13	3e-33
UmFKBP1	5e-25	9e-20	2e-27	7e-20	1e-23	1e-17	7e-17	6e-30	6e-19	5e-19	5e-16	5e-16	4e-28	2e-29	2e-15	3e-17	7e-23	6e-38	1e-17	9e-28	2e-26	6e-16	2e-26	5e-16	3e-19	2e-28	1e-18	1e-26	7e-31	5e-16	1e-15	6e-27	4e-28	3e-19	1e-21	6e-16	2e-37	2e-18	2e-12	4e-27	7e-28	3e-16	3e-16	2e-28	6e-16	5e-16		3e-24	6e-18
UmFKBP2	9e-32	2e-24	1e-21	5e-15	1e-35	3e-20	2e-22	2e-22	6e-17	2e-27	4e-14	4e-14	3e-36	8e-25	9e-14	6e-18	4e-32	1e-24	2e-15	6e-37	4e-19	7e-14	4e-34	2e-15	4e-24	1e-18	5e-19	2e-34	1e-22	3e-15	1e-21	2e-19	8e-20	7e-18	3e-34	1e-11	2e-24	5e-16	5e-17	3e-35	2e-26	5e-16	8e-15	7e-34	6e-13	5e-14	4e-24		3e-14
UmFKBP3	2e-18	7e-15	1e-17	1e-39	2e-15	9e-10	4e-08	1e-18	2e-39	3e-15	3e-45	3e-45	3e-20	8e-19	4e-42	4e-43	1e-19	3e-17	2e-49	2e-18	1e-18	2e-45	2e-17	8e-43	3e-19	2e-18	4e-40	1e-18	4e-15	6e-43	2e-12	8e-25	3e-20	4e-41	2e-18	6e-11	5e-19	1e-41	0.0001	8e-20	5e-21	1e-41	1e-41	1e-20	3e-37	2e-35	2e-17	6e-14
YlFKBP1	6e-42	3e-35	4e-23	2e-19	1e-37	6e-23	6e-28	3e-25	2e-20	2e-31	2e-16	2e-16	1e-46	2e-23	4e-18	3e-21	3e-41	2e-27	4e-21	4e-44	1e-21	3e-17	2e-43	3e-19	6e-28	2e-24	4e-24	4e-43	2e-22	2e-19	4e-24	3e-28	4e-26	9e-24	6e-41	2e-12	1e-25	7e-21	2e-18	2e-44	5e-25	5e-19	4e-19	1e-43	2e-19	4e-18	8e-25	3e-36	1e-18
YlFKBP2	1e-28	2e-18	5e-32	2e-24	2e-24	7e-18	4e-17	5e-31	1e-23	5e-21	9e-18	9e-18	4e-27	5e-36	4e-19	8e-21	4e-22	1e-37	1e-19	3e-25	3e-38	2e-18	3e-25	2e-19	7e-18	6e-29	3e-23	4e-27	4e-39	3e-19	1e-13	8e-32	9e-31	6e-24	4e-26	6e-19	4e-38	7e-23	3e-12	2e-27	2e-38	1e-19	7e-20	1e-24	1e-19	4e-16	9e-34	3e-23	1e-20
YlFKBP3	3e-14	2e-14	8e-13	4e-46	3e-15	1e-09	3e-08	1e-12	3e-42	1e-16	2e-60	2e-60	1e-21	5e-18	1e-54	1e-46	2e-18	3e-16	2e-41	5e-19	3e-15	2e-60	1e-19	3e-55	9e-17	1e-13	1e-40	9e-19	9e-14	6e-66	3e-12	2e-20	1e-15	2e-42	1e-16	3e-10	6e-16	7e-35	3e-06	7e-22	5e-20	4e-61	2e-59	2e-18	3e-48	1e-38	3e-17	4e-15	2e-41
[truncated: 3 more columns]

## Sheet: All-BitScore
Bit Score	AfFKBP1	AfFKBP2	AfFKBP3	AfFKBP4	AnFKBP1	AnFKBP2	AnFKBP3	AnFKBP4	AnFKBP5	CaFKBP1	CaFKBP2	CaFKBP3	CgFKBP1	CgFKBP2	CgFKBP3	CgFKBP4	CnFKBP1	CnFKBP2	CnFKBP3	DhFKBP1	DhFKBP2	DhFKBP3	EgFKBP1	EgFKBP2	GzFKBP1	GzFKBP2	GzFKBP3	KlFKBP1	KlFKBP2	KlFKBP3	NcFKBP1	NcFKBP2	NcFKBP3	NcFKBP4	RoFKBP1	RoFKBP2	RoFKBP3	RoFKBP4	RoFKBP5	ScFpr1	ScFpr2	ScFpr3	ScFpr4	SpFKBP12	SpFKBP39	SpFKBP39a	UmFKBP1	UmFKBP2	UmFKBP3
AfFKBP1		115	111	78.2	150	104	109	109	77	117	68.2	68.2	145	97.1	67.8	77.4	153	119	72.4	127	89	68.2	138	69.7	115	103	87.8	140	92	69.7	95.9	113	105	80.9	161	65.1	105	82.8	86.7	144	92	73.2	71.2	168	66.2	71.2	100	123	80.1
AfFKBP2	115		85.5	75.1	115	92.4	130	83.6	76.6	84.7	53.5	53.5	117	87.4	60.8	68.9	118	91.3	67.8	113	69.7	54.7	113	64.3	119	84	79	113	77.8	64.7	96.3	90.9	73.6	80.5	114	55.1	86.7	71.6	63.2	111	92.4	65.1	67.4	134	68.9	57	83.2	99	68.6
AfFKBP3	111	85.5		81.3	95.1	73.6	70.5	205	82	79.3	63.9	63.9	92	115	68.9	75.1	89.4	130	72	80.9	117	65.9	87.4	72.4	87	167	85.1	89.4	117	69.7	75.9	117	169	80.9	101	75.5	132	70.1	54.3	89.7	114	68.9	71.6	94.4	69.7	62	108	89.7	77.8
AfFKBP4	73.9	72	79		63.9	65.9	50.8	89.4	407	76.3	137	137	84.3	82.4	154	145	74.3	81.6	125	85.5	84.7	132	79	144	64.3	84	237	82	73.2	148	52	92.4	81.6	235	73.6	54.7	87.4	122	38.5	86.7	89	146	140	79.3	136	123	79	64.3	129
AnFKBP1	150	115	95.1	68.2		89.4	94	98.6	64.3	105	56.6	56.6	146	86.7	59.3	72	172	104	65.9	130	84.7	57.4	139	65.1	107	81.3	75.9	142	78.6	64.7	92.4	94	82.8	71.6	176	56.2	96.3	71.6	82.4	141	94	65.5	65.1	148	59.7	56.2	96.3	136	70.5
AnFKBP2	104	91.7	73.6	69.7	88.2		86.7	77.8	65.1	80.9	48.9	48.9	89.7	70.9	50.8	57	83.2	71.6	49.3	83.6	84	49.7	85.9	52.4	70.5	79.3	68.6	90.1	63.5	53.1	62.8	80.9	80.9	62	87.8	38.5	80.1	51.6	57	92.8	68.9	53.1	55.8	101	48.5	49.7	75.9	83.2	51.6
AnFKBP3	109	130	70.5	53.1	94	89		69.7	56.2	62	40	40	93.6	64.3	42.4	47.8	88.2	68.9	48.1	91.3	64.7	40.4	92	45.4	110	67	65.5	88.2	70.9	45.4	92.8	67	60.5	61.6	93.6	49.7	66.6	50.4	54.7	94.4	80.1	46.2	45.4	103	48.1	41.2	73.6	92.8	46.2
AnFKBP4	109	83.6	201	90.1	98.6	77.8	69.7		88.6	81.6	66.2	66.2	101	110	70.5	76.6	97.8	130	76.6	90.9	120	68.2	96.3	72.4	85.1	174	94.4	99	120	71.2	72.8	119	179	87.8	101	70.9	134	73.6	61.2	99.4	115	70.5	73.6	100	73.9	66.2	112	92.4	80.9
AnFKBP5	77	76.6	82	467	64.3	65.5	56.2	90.9		84	175	175	94	87.4	167	189	77	86.7	152	92.8	89.7	163	86.7	175	72	77	321	89.4	81.3	179	63.5	91.3	80.9	309	78.6	57	93.6	155	45.1	94.4	99	177	168	83.6	169	149	80.5	74.3	151
CaFKBP1	100	69.3	63.2	72	85.1	82.8	46.2	65.5	69.3		55.1	55.1	109	70.1	51.6	58.5	101	73.6	66.6	124	73.2	52.8	107	53.1	58.5	70.9	74.3	112	55.1	53.1	42.4	97.4	72.8	69.3	93.2	38.9	68.9	68.9	42.4	111	65.9	53.5	55.8	109	61.2	58.9	70.1	97.1	61.2
CaFKBP2	68.2	53.5	63.9	159	56.6	48.9	40	66.2	163	62		400	78.6	77	185	179	69.3	64.3	149	72.4	73.2	246	68.6	187	65.9	75.5	164	70.5	68.2	185	49.7	79.3	78.2	170	65.5	57.8	73.2	151	38.5	78.6	81.3	184	187	73.6	157	138	70.9	65.1	160
CaFKBP3	68.2	53.5	63.9	159	56.6	48.9	40	66.2	163	62	400		78.6	77	185	179	69.3	64.3	149	72.4	73.2	246	68.6	187	65.9	75.5	164	70.5	68.2	185	49.7	79.3	78.2	170	65.5	57.8	73.2	151	38.5	78.6	81.3	184	187	73.6	157	138	70.9	65.1	160
CgFKBP1	145	117	92	94	146	92.8	93.6	101	94	129	78.6	78.6		102	90.9	103	153	111	90.5	176	97.1	81.6	219	92	114	93.2	106	218	94.4	97.4	87.4	106	101	104	152	67.4	104	96.3	73.2	225	110	97.8	93.6	167	92.4	88.6	110	138	86.3
CgFKBP2	97.1	87.4	115	85.1	86.7	70.9	64.3	114	87.4	83.2	77	77	102		76.3	79.3	91.3	122	75.5	103	127	72.8	95.1	74.3	86.3	107	88.6	103	146	73.2	63.2	103	105	91.7	103	87.8	139	82	67	100	154	74.3	76.3	99.8	72.8	76.3	115	100	81.6
CgFKBP3	67.8	60.8	69.3	157	59.3	50.8	42.4	70.5	155	60.1	202	202	90.9	76.3		240	72.4	73.9	152	73.9	75.9	165	80.9	237	69.7	76.6	144	82.4	69.3	276	54.3	80.9	81.6	155	75.9	49.7	71.2	147	44.3	92	85.5	247	340	75.9	150	145	68.6	63.9	150
CgFKBP4	77.4	68.9	75.1	157	72	57	47.8	76.6	156	67.8	169	169	103	79.3	196		86.3	80.1	161	85.5	79	169	90.1	201	75.9	81.6	150	94	73.9	200	60.5	87	84.7	159	87.8	52	78.6	149	44.3	101	92	210	201	87.4	160	152	73.6	77.8	152
CnFKBP1	153	118	89.4	79.7	172	84.7	88.2	97.8	77	122	69.3	69.3	153	91.3	72.4	86.3		103	82.4	144	84	72	146	77.8	108	93.2	92	144	83.6	77.4	82	102	95.5	88.2	172	59.7	98.2	80.1	95.9	150	94.7	77.8	77.4	160	73.6	65.1	93.6	124	84.7
CnFKBP2	119	91.3	130	84.7	104	71.6	68.9	130	86.7	92.8	64.3	64.3	110	119	73.9	80.1	103		81.6	109	119	64.7	105	75.5	83.2	123	91.7	108	124	75.5	64.3	115	130	94.7	107	74.7	152	92.4	68.9	110	131	76.6	77	112	73.9	70.9	141	100	76.3
CnFKBP3	72.4	67.8	72	144	65.9	52.4	48.1	76.6	145	75.5	143	143	88.2	75.5	152	154	82.4	81.6		88.6	82.8	145	83.2	152	72.4	81.6	144	82	63.5	147	54.7	94	86.7	150	75.1	50.8	78.6	156	32.7	90.5	84.7	156	149	90.1	153	137	76.3	69.7	172
DhFKBP1	127	113	80.9	89.4	130	87.8	91.3	90.9	92.8	141	72.4	72.4	176	103	73.9	85.5	144	109	88.6		101	73.6	169	78.6	94.4	82.4	102	169	88.2	79	76.6	113	88.6	97.8	132	63.2	102	88.6	72	172	106	79.3	79	157	82	77.8	109	140	80.1
DhFKBP2	89	69.7	117	89	84.7	84	64.7	120	89.7	85.1	73.2	73.2	97.1	125	75.9	79	84	119	82.8	101		68.9	91.3	74.7	64.3	116	93.6	99	122	74.7	57	107	118	91.3	87	60.8	117	81.3	53.5	95.5	140	74.7	75.5	89.4	77	67.4	104	81.6	81.3
DhFKBP3	68.2	54.7	65.9	151	57.4	49.7	40.4	68.2	159	60.8	294	294	81.6	72.8	165	169	72	64.7	144	73.6	68.9		71.6	172	65.1	71.2	142	72	65.9	178	48.9	80.9	76.6	149	68.9	54.7	75.9	132	42	79	82.8	166	173	80.5	169	133	70.5	64.3	144
EgFKBP1	138	113	87.4	86.7	139	89	92	96.3	86.7	127	68.6	68.6	219	95.1	80.9	90.1	146	105	83.2	169	91.3	71.6		87	108	90.1	100	211	89.7	87.4	87	99	97.1	98.6	144	65.1	100	85.1	73.2	223	103	87.8	82.8	157	82.4	88.2	105	131	77
EgFKBP2	69.7	64.3	72.4	155	65.1	52.4	45.4	72.4	154	62.4	172	172	91.7	74.3	191	197	77.8	75.5	152	78.6	74.7	169	86.3		70.1	77.4	149	80.9	70.9	201	58.2	82.4	81.6	160	80.5	51.2	74.3	145	42.4	90.1	89	197	197	85.1	149	150	70.9	69.3	147
GzFKBP1	115	119	87	73.9	107	72.4	110	85.1	72	77	65.9	65.9	114	86.3	69.7	75.9	108	83.2	72.4	94.4	64.3	65.1	108	70.1		79.3	75.9	109	75.1	72	135	81.6	86.3	76.6	118	51.2	85.9	77.8	61.6	114	85.5	70.9	71.2	138	72	77	81.6	98.2	83.2
GzFKBP2	103	84	169	85.9	81.3	79.7	67	176	77	82.4	75.5	75.5	93.2	107	76.6	81.6	93.2	125	81.6	82.4	117	71.2	90.1	77.4	79.3		91.3	89.4	121	76.3	65.1	136	206	86.7	86.3	68.2	125	70.5	57.4	94.4	108	76.6	78.6	98.2	73.2	68.9	111	80.1	80.5
GzFKBP3	87.8	79	85.1	257	75.9	68.6	65.5	95.5	279	87.4	199	199	106	88.6	168	162	92	91.7	152	102	93.6	186	100	161	75.9	91.3		95.9	81.6	163	63.2	106	97.8	353	88.2	56.2	93.6	142	37.7	106	92.8	180	179	90.5	178	149	79.3	81.3	151
KlFKBP1	140	113	89.4	85.9	142	90.5	88.2	99	89.4	132	70.5	70.5	218	103	82.4	94	144	108	82	169	99	72	211	81.3	109	89.4	95.9		88.6	86.7	88.6	100	98.2	96.7	142	65.1	104	90.1	74.7	216	110	88.6	85.1	164	85.5	83.6	106	132	81.3
KlFKBP2	92	77.8	118	76.6	78.6	63.5	70.9	120	81.3	68.6	68.2	68.2	94.4	144	69.3	73.9	83.6	125	63.5	88.2	122	65.9	89.7	70.9	75.1	121	81.6	88.6		67.4	69.3	102	118	85.1	87.4	80.9	126	77.4	69.7	90.1	142	68.2	71.2	81.6	66.6	73.9	116	93.6	69.3
KlFKBP3	69.7	64.7	69.7	154	64.7	53.1	45.4	71.2	154	62	167	167	96.7	73.2	194	195	77.4	75.5	147	79	74.7	174	86.7	201	72	76.3	145	86.7	67.4		57	84.3	80.5	155	80.1	48.5	75.9	153	42	95.5	88.6	195	201	81.6	153	149	70.9	68.6	149
NcFKBP1	95.9	96.3	75.9	62.4	92.4	62.8	92.8	72.8	63.5	53.5	49.7	49.7	87.4	63.2	54.3	60.5	82	64.3	54.7	76.6	57	48.9	87	58.2	135	65.1	63.2	88.6	69.3	57		63.9	62	60.1	92.8	35.4	68.6	56.6	67.8	85.9	76.3	59.7	62.4	100	48.9	55.5	69.7	89.7	60.8
NcFKBP2	113	90.9	117	100	94	83.2	67	121	91.3	106	79.3	79.3	106	103	80.9	87	102	115	94.4	113	107	80.9	99	82.4	81.6	136	106	100	102	84.3	63.9		132	102	99.4	62.4	122	94	55.1	103	106	84.3	85.9	115	87.4	78.2	107	82.8	101
NcFKBP3	105	73.6	169	84.7	82.8	81.6	60.5	183	79.7	84	78.2	78.2	101	104	81.6	84.7	95.5	130	86.7	88.6	118	76.6	97.1	81.6	86.3	204	97.8	98.2	118	80.5	62	132		92	91.3	72	126	75.5	62.4	100	115	79.7	81.6	103	77.8	73.9	109	84	86.3
NcFKBP4	80.9	80.5	80.9	301	71.6	62	61.6	87.8	328	83.2	220	219	104	91.7	156	177	88.2	94.7	151	97.8	91.3	191	98.6	201	76.6	86.7	417	96.7	85.1	178	60.1	102	92		89	58.2	91.7	153	43.1	104	101	218	161	93.6	192	153	81.6	77.4	150
RoFKBP1	161	114	101	78.6	176	90.9	93.6	101	78.6	116	65.5	65.5	152	103	75.9	87.8	172	107	75.1	132	87	68.9	144	80.5	118	86.3	88.2	142	87.4	80.1	92.8	99.4	91.3	89		58.2	100	86.3	76.3	145	96.7	79.7	80.9	152	72.8	70.9	89.7	131	80.5
RoFKBP2	65.1	55.1	78.2	55.5	56.2	38.5	49.7	74.3	57	53.5	57.8	57.8	67.4	87.8	49.7	52	59.7	77.8	50.8	63.2	62	54.7	65.1	51.2	51.2	68.6	56.2	65.1	82.8	48.5	35.4	62.4	74.3	58.2	58.2		72.8	49.7	40.8	67.8	91.7	51.6	51.6	63.2	48.9	43.1	70.5	56.6	55.5
RoFKBP3	105	86.7	132	90.1	96.3	80.1	66.6	137	93.6	78.6	73.2	73.2	104	139	71.2	78.6	98.2	152	78.6	102	117	75.9	100	74.7	85.9	126	93.6	104	126	75.9	68.6	122	126	91.7	100	72.4		83.6	79	103	139	71.6	75.9	110	73.6	67.4	142	101	82.4
RoFKBP4	82.8	71.6	70.1	137	71.6	55.1	50.4	73.6	143	83.6	136	136	96.3	82	147	149	80.1	92.4	156	88.6	81.3	132	85.1	145	77.8	70.5	138	90.1	75.1	153	56.6	94	75.5	151	86.3	49.7	83.2		39.3	97.1	92	154	147	88.6	153	128	79	71.2	147
RoFKBP5	86.7	63.2	54.3	42	82.4	58.5	54.7	61.2	45.1	53.1	38.5	38.5	73.2	67	44.3	44.3	95.9	68.9	33.1	72	53.5	42	73.2	42.4	61.6	60.8	37.7	74.7	69.7	42	67.8	55.1	65.9	43.1	76.3	40.8	79	39.3		69.7	68.9	43.1	43.5	83.2	40.4	37.4	58.9	74.7	34.7
ScFpr1	144	111	89.7	94	141	96.7	94.4	99.4	94.4	130	78.6	78.6	225	100	92	101	150	110	90.5	172	95.5	79	223	90.9	114	94.4	106	216	90.1	96.3	85.9	103	100	104	145	67.8	103	97.1	69.7		109	99	94	166	94	94.4	107	135	85.1
ScFpr2	92	92.4	116	92	94	68.9	80.1	117	99	84	81.3	81.3	110	154	85.5	92	94.7	134	84.7	106	142	82.8	103	89	85.5	110	92.8	110	144	88.6	76.3	106	122	101	96.7	91.7	139	92	68.9	109		89.7	90.1	103	88.2	80.9	110	105	89
ScFpr3	73.2	65.1	68.9	155	65.5	53.1	46.2	70.5	159	62.8	178	178	97.8	74.3	205	215	77.8	76.6	166	79.3	74.7	176	87.8	209	70.9	76.6	153	88.6	68.2	221	59.7	84.3	79.7	165	79.7	51.6	71.6	163	43.1	99	89.7		212	80.5	167	159	71.6	71.2	155
ScFpr4	71.2	67.4	71.6	159	65.1	55.8	45.4	73.6	159	65.1	169	169	93.6	76.3	196	201	77.4	77	154	79	75.5	173	82.8	208	71.2	78.6	146	85.1	71.2	211	62.4	85.9	81.6	156	80.9	51.6	75.5	152	43.5	94	90.1	208		83.2	159	147	71.6	67.4	149
SpFKBP12	168	134	94.4	83.2	148	103	103	100	83.6	129	73.6	73.6	167	99.8	75.9	87.4	160	112	90.1	157	89.4	80.5	157	85.1	138	98.2	90.5	164	81.6	81.6	100	115	103	93.6	152	63.2	110	88.6	83.2	166	103	80.5	83.2		80.9	79.3	112	130	87.8
SpFKBP39	66.2	68.9	69.7	144	56.6	48.5	44.3	73.9	168	70.9	171	171	84.3	72.8	148	181	68.2	73.9	155	82	77	164	78.6	150	63.2	73.2	169	82	66.2	181	45.8	85.5	77.8	163	67.8	47	73.6	149	35.8	87.4	88.2	181	167	79.7		171	70.5	61.2	131
SpFKBP39a	71.2	57	62	138	56.2	49.7	41.2	66.2	135	67.8	149	148	88.6	76.3	145	152	65.1	70.9	150	77.8	67.4	150	88.2	152	77	68.9	150	83.6	73.9	154	55.5	78.2	73.9	142	70.9	43.1	67.4	132	37.4	94.4	80.9	156	154	79.3	184		70.9	64.7	129
UmFKBP1	100	83.2	108	83.6	96.3	75.9	73.6	117	80.5	80.9	70.9	70.9	110	115	68.6	74.7	93.6	143	76.3	109	105	70.5	105	70.9	81.6	112	79.3	106	120	70.9	69.7	107	110	81.6	89.7	70.5	142	79	58.9	107	110	71.6	71.6	112	70.5	70.9		98.2	77
UmFKBP2	123	99	89.7	68.2	136	85.5	92.8	92.4	74.3	108	65.1	65.1	138	100	63.9	77.8	124	100	69.7	140	81.6	64.3	131	69.3	98.2	80.1	81.3	132	93.6	68.6	89.7	82.8	84	77.4	131	56.6	99.4	71.2	74.7	135	105	71.2	67.4	130	61.2	64.7	98.2		65.5
UmFKBP3	80.1	68.6	77.8	150	70.5	51.6	46.2	80.9	150	70.1	169	169	86.3	81.6	159	162	84.7	76.6	183	80.1	81.3	170	77	161	83.2	80.5	152	81.3	69.3	161	60.8	101	86.3	155	80.5	55.5	82.4	157	34.7	85.1	89	157	157	87.8	142	136	77	65.5
YlFKBP1	156	134	94	81.3	142	93.2	109	100	85.1	121	71.6	71.6	171	94.7	77	87.4	154	107	87	163	88.6	74.3	160	80.9	109	97.8	97.1	160	91.3	81.3	97.1	110	103	95.9	152	58.5	102	86.3	78.2	164	100	80.1	80.5	161	81.6	77	99.4	137	79
YlFKBP2	112	78.6	124	99	98.6	77	74.3	120	96.3	87.4	76.6	76.6	107	137	81.3	86.7	90.9	142	82.8	101	144	78.6	101	82	77	113	94.7	107	147	81.6	63.2	123	119	97.1	104	80.5	144	93.6	58.2	108	145	82.8	83.6	99.8	82.8	71.2	129	94.7	86.3
YlFKBP3	66.6	67	62	172	70.1	51.6	47	61.6	159	74.3	220	220	91.3	79.3	200	174	80.5	73.2	157	82.4	70.1	219	84.7	202	75.1	64.7	154	81.6	65.1	238	60.1	87	71.2	160	74.7	53.1	72.4	135	40	92	85.9	222	216	80.5	179	147	76.6	69.7	157
[truncated: 3 more columns]

## Sheet: GroupA
E-value	AfFKBP1	AnFKBP1	CaFKBP1	CgFKBP1	CnFKBP1	DhFKBP1	EgFKBP1	GzFKBP1	KlFKBP1	NcFKBP1	RoFKBP1	ScFpr1	SpFKBP12	UmFKBP2	YlFKBP1
AfFKBP1		5e-41	6e-31	2e-39	8e-42	6e-34	3e-37	1e-30	7e-38	1e-24	3e-44	4e-39	2e-46	7e-33	9e-43
AnFKBP1	5e-41		2e-27	1e-39	1e-47	5e-35	2e-37	6e-28	1e-38	2e-23	7e-49	3e-38	2e-40	8e-37	2e-38
CaFKBP1	9e-26	3e-21		1e-28	3e-26	3e-33	4e-28	3e-13	2e-29	2e-08	1e-23	4e-29	1e-28	8e-25	4e-27
CgFKBP1	2e-39	1e-39	1e-34		6e-42	7e-49	7e-62	4e-30	2e-61	5e-22	2e-41	2e-63	4e-46	2e-37	2e-47
CnFKBP1	8e-42	9e-48	2e-32	6e-42		3e-39	9e-40	2e-28	3e-39	2e-20	2e-47	4e-41	4e-44	3e-33	4e-42
DhFKBP1	6e-34	5e-35	3e-38	7e-49	4e-39		8e-47	4e-24	8e-47	9e-19	2e-35	2e-47	5e-43	4e-38	6e-45
EgFKBP1	3e-37	2e-37	5e-34	7e-62	1e-39	8e-47		2e-28	3e-59	7e-22	5e-39	8e-63	3e-43	3e-35	4e-44
GzFKBP1	1e-30	6e-28	7e-19	4e-30	2e-28	4e-24	2e-28		1e-28	2e-36	3e-31	3e-30	3e-37	3e-25	1e-28
KlFKBP1	7e-38	1e-38	2e-35	2e-61	4e-39	8e-47	3e-59	1e-28		2e-22	1e-38	1e-60	5e-45	1e-35	7e-44
NcFKBP1	1e-24	2e-23	8e-12	5e-22	2e-20	9e-19	7e-22	2e-36	2e-22		1e-23	2e-21	8e-26	1e-22	7e-25
RoFKBP1	3e-44	6e-49	8e-31	2e-41	2e-47	2e-35	5e-39	3e-31	1e-38	1e-23		1e-39	1e-41	2e-35	1e-41
ScFpr1	4e-39	3e-38	4e-35	2e-63	4e-41	2e-47	8e-63	3e-30	1e-60	2e-21	1e-39		1e-45	2e-36	4e-45
SpFKBP12	2e-46	2e-40	1e-34	4e-46	4e-44	5e-43	3e-43	3e-37	4e-45	8e-26	1e-41	1e-45		5e-35	2e-44
UmFKBP2	1e-32	1e-36	3e-28	4e-37	6e-33	7e-38	6e-35	6e-25	3e-35	2e-22	5e-35	4e-36	1e-34		8e-37
YlFKBP1	9e-43	2e-38	3e-32	2e-47	4e-42	6e-45	4e-44	1e-28	6e-44	6e-25	1e-41	3e-45	2e-44	4e-37
Bit score	AfFKBP1	AnFKBP1	CaFKBP1	CgFKBP1	CnFKBP1	DhFKBP1	EgFKBP1	GzFKBP1	KlFKBP1	NcFKBP1	RoFKBP1	ScFpr1	SpFKBP12	UmFKBP2	YlFKBP1
AfFKBP1		150	117	145	153	127	138	115	140	95.9	161	144	168	123	156
AnFKBP1	150		105	146	172	130	139	107	142	92.4	176	141	148	136	142
CaFKBP1	100	85.1		109	101	124	107	58.5	112	42.4	93.2	111	109	97.1	104
CgFKBP1	145	146	129		153	176	219	114	218	87.4	152	225	167	138	171
CnFKBP1	153	172	122	153		144	146	108	144	82	172	150	160	124	154
DhFKBP1	127	130	141	176	144		169	94.4	169	76.6	132	172	157	140	163
EgFKBP1	138	139	127	219	146	169		108	211	87	144	223	157	131	160
GzFKBP1	115	107	77	114	108	94.4	108		109	135	118	114	138	98.2	109
KlFKBP1	140	142	132	218	144	169	211	109		88.6	142	216	164	132	160
NcFKBP1	95.9	92.4	53.5	87.4	82	76.6	87	135	88.6		92.8	85.9	100	89.7	97.1
RoFKBP1	161	176	116	152	172	132	144	118	142	92.8		145	152	131	152
ScFpr1	144	141	130	225	150	172	223	114	216	85.9	145		166	135	164
SpFKBP12	168	148	129	167	160	157	157	138	164	100	152	166		130	161
UmFKBP2	123	136	108	138	124	140	131	98.2	132	89.7	131	135	130		137
YlFKBP1	156	142	121	171	154	163	160	109	160	97.1	152	164	161	137

## Sheet: GroupB
E-value	AfFKBP2	AnFKBP3
AfFKBP2		1e-35
AnFKBP3	1e-35
Bit score	AfFKBP2	AnFKBP3
AfFKBP2		130
AnFKBP3	130

## Sheet: GroupC
E-value	AfFKBP3	AnFKBP4	CgFKBP2	CnFKBP2	DhFKBP2	KlFKBP2	NcFKBP2	RoFKBP3	ScFpr2	UmFKBP1	YlFKBP2
AfFKBP3		2e-57	2e-30	5e-35	4e-31	4e-31	5e-31	2e-35	4e-30	2e-28	5e-32
AnFKBP4	2e-56		9e-29	5e-35	6e-32	5e-32	1e-31	4e-36	2e-30	2e-29	6e-32
CgFKBP2	2e-30	6e-30		2e-32	7e-34	8e-40	6e-27	1e-37	5e-42	3e-30	7e-37
CnFKBP2	5e-35	5e-35	1e-31		1e-31	6e-33	2e-30	2e-41	3e-35	4e-38	8e-38
DhFKBP2	4e-31	6e-32	3e-33	1e-31		1e-32	4e-28	4e-31	6e-38	4e-27	9e-39
KlFKBP2	3e-31	5e-32	4e-39	3e-33	1e-32		2e-26	1e-33	1e-38	1e-30	7e-40
NcFKBP2	5e-31	3e-32	5e-27	2e-30	4e-28	2e-26		1e-32	8e-28	6e-28	9e-33
RoFKBP2	5e-19	7e-18	6e-22	6e-19	3e-14	2e-20	3e-14		4e-23	1e-16	9e-20
ScFpr2	9e-31	5e-31	5e-42	4e-36	2e-38	3e-39	1e-27	1e-37		9e-29	2e-39
UmFKBP1	2e-28	7e-31	3e-30	7e-39	3e-27	9e-32	8e-28	2e-38	9e-29		1e-34
YlFKBP2	6e-33	7e-32	7e-37	2e-38	3e-39	5e-40	1e-32	6e-39	2e-39	1e-34
Bit score	AfFKBP3	AnFKBP4	CgFKBP2	CnFKBP2	DhFKBP2	KlFKBP2	NcFKBP2	RoFKBP3	ScFpr2	UmFKBP1	YlFKBP2
AfFKBP3		205	115	130	117	117	117	132	114	108	120
AnFKBP4	201		110	130	120	120	119	134	115	112	120
CgFKBP2	115	114		122	127	146	103	139	154	115	137
CnFKBP2	130	130	119		119	124	115	152	131	141	140
DhFKBP2	117	120	125	119		122	107	117	140	104	143
KlFKBP2	118	120	144	125	122		102	126	142	116	147
NcFKBP2	117	121	103	115	107	102		122	106	107	123
RoFKBP2	78.2	74.3	87.8	77.8	62	82.8	62.4		91.7	70.5	80.5
ScFpr2	116	117	154	134	142	144	106	139		110	145
UmFKBP1	108	117	115	143	105	120	107	142	110		129
YlFKBP2	124	120	137	142	144	147	123	144	145	129

## Sheet: GroupD
E-values	GzFKBP2	NcFKBP3
GzFKBP2		3e-58
NcFKBP3	2e-57
Bit score	GzFKBP2	NcFKBP3
GzFKBP2		206
NcFKBP3	204

## Sheet: GroupE
E-value	CnFKBP3	RoFKBP4	SpFKBP39	UmFKBP3
CnFKBP3		4e-42	3e-41	6e-47
RoFKBP4	4e-42		3e-41	2e-39
SpFKBP39	6e-42	3e-40		1e-34
UmFKBP3	3e-50	2e-42	4e-38
Bit score	CnFKBP3	RoFKBP4	SpFKBP39	UmFKBP3
CnFKBP3		156	153	172
RoFKBP4	156		153	147
SpFKBP39	155	149		131
UmFKBP3	183	157	142

## Sheet: GroupF
E-values	CgFKBP4	EgFKBP2	KlFKBP3	ScFpr3
CgFKBP4		1e-55	2e-55	3e-58
EgFKBP2	2e-54		1e-55	1e-54
KlFKBP3	7e-54	1e-55		7e-54
ScFpr3	7e-60	4e-58	1e-61
Bit scores	CgFKBP4	EgFKBP2	KlFKBP3	ScFpr3
CgFKBP4		201	200	210
EgFKBP2	197		201	197
KlFKBP3	195	201		195
ScFpr3	215	209	221

## Sheet: GroupG
E-values	CgFKBP3	ScFpr4
CgFKBP3		6e-98
ScFpr4	1e-54
Bit scores	CgFKBP3	ScFpr4
CgFKBP3		340
ScFpr4	196

## Sheet: GroupH
E-values	CaFKBP3	DhFKBP3
CaFKBP3		2e-69
DhFKBP3	6e-84
Bit score	CaFKBP3	DhFKBP3
CaFKBP3		246
DhFKBP3	294

[truncated: 1 more sheets: GroupI]
