# Supplementary material for: Identification and comparative analysis of sixteen fungal peptidyl-prolyl cis/trans isomerase repertoires
Source: BMC Genomics. 2006 Sep 22;7:244. doi: 10.1186/1471-2164-7-244 (PMC1618848; doi:10.1186/1471-2164-7-244)
Supplement: Additional File 5 — Pairwise percentage sequence identity and similarity of the FKBPs. Pairwise percentage sequence identity and similarity for all members of each of the individual FKBP groups and a global comparison of all the FKBPs identified in this report. [file 1471-2164-7-244-S5.xls]

## Sheet: All
Similarity/Identity	1	2	3	4	5	6	7	8	9	10	11	12	13	14	15	16	17	18	19	20	21	22	23	24	25	26	27	28	29	30	31	32	33	34	35	36	37	38	39	40	41	42	43	44	45	46	47	48	49
1. SpFKBP12		66.1	50	64.4	61.2	61.9	64.4	66.1	65.2	33.5	48.3	60.7	62.6	70.5	63.4	55.4	45.2	39.7	36.8	31.5	38.4	38.2	40.4	38	46.7	38.7	41.8	21.6	26.6	28.6	14.2	13.6	14.5	13.4	13	12.5	12.5	12.2	12.6	11.9	11.1	10.4	10.4	12.5	11.8	11.3	43	28.1	12.2
2. ScFpr1	79.8		54.3	93	73.7	93	89.5	66.7	62.3	33	43.2	52.1	60.7	58.5	60.5	44.9	46	44.4	36.8	33.3	43.4	38.9	39.7	35.6	41.7	38.7	39.7	25.3	23.4	26.5	15.1	13.3	15.1	15.4	13.6	13.1	13.6	12.5	13.5	13.5	11.7	12.3	11.1	12.6	12.1	11.8	42.6	26.3	10.4
3. CaFKBP1	66.1	65.3		54.3	57.6	53.5	55.9	50	50	28.9	31.3	38.8	46.5	46.8	49.2	38.5	35	37	36.2	31.1	36.7	32.9	35.6	36.9	45.8	31.2	38.6	23.6	22.5	25.6	14.1	13.8	14.9	15.1	12.5	12	12.5	11.7	12.5	12.3	10.2	11.3	11.2	11.8	12	11.9	35.1	23.2	12.4
4. CgFKBP1	80.7	95.6	65.3		76.3	93	91.2	69.3	62.3	34	44.9	52.1	62.4	59.3	62.3	47.2	44.4	44.9	38.2	36.4	42	39.6	41.3	36.3	42.5	38.9	38.9	24.4	25	26.5	13.5	13	14.6	14.6	12.8	12.8	13.6	12.5	13.2	12.2	11.4	12.1	11.5	12.8	13.1	12.4	42.6	26.8	10.9
5. DhFKBP1	77.7	80.7	68.5	81.6		73.7	72.8	68.8	61.6	34.8	41.4	47	58.3	51.7	58	46.4	41.8	42.2	39.7	35	42.6	35.4	37.5	37	44.2	40.3	40.8	22.2	22.5	25.9	14.3	13	14.4	14.9	13.8	11.9	12.4	12.8	13.2	11.5	10.8	11.4	11.5	13	12.3	11.8	37	27.3	10.6
6. EgFKBP1	78.9	96.5	65.3	93.9	79.8		88.6	65.8	60.5	32.5	44.9	49.6	60.7	57.6	60.5	46.5	44.4	41.5	36.8	35	41.9	36.8	39.7	36.3	40.8	38.2	38.7	23.1	22.9	25.5	13.8	12.8	14.1	15.4	13.6	12.4	12.4	11.6	12.7	12	10.8	11.4	10.7	12.4	11.8	11.2	38	26.3	10.9
7. KlFKBP1	79.8	93	66.1	93.9	79.8	92.1		66.7	60.5	33	43.2	49.6	61.5	58.5	61.4	48.8	42.7	43.7	39	35.7	41.9	38.9	41.9	35.6	41.7	36.6	39.4	26.2	23.4	26	14.9	13	14.9	14.3	13.8	12.4	12.9	12.8	14	12.3	11.7	11.6	11.5	12.6	12.5	11.6	41.8	27.3	11.1
8. YlFKBP1	79.5	77.2	64.5	79.8	79.5	76.3	75.4		66.7	34.5	50	52.2	63.1	65.2	67.6	54.5	50	39.3	35.3	34.3	39	32.6	40.4	40.7	42.5	36.8	39	20.8	24.8	26.5	13.8	12.3	13.1	13.8	11.6	11.2	11.7	11.8	11.9	11.7	10.8	10.7	9.5	11.7	10.4	10.5	41.5	28.7	10.6
9. CnFKBP1	79.5	73.7	62.1	75.4	71.4	72.8	71.9	80.6		32.5	45.6	55.8	75.7	67.9	75.9	50.4	41	37.8	33.1	34.3	36.8	33.3	39	38.5	43.3	36.1	40.8	19.8	24.8	27.6	13.5	11	11.2	13.2	10.8	10	11.4	10.5	11.7	11	9.6	9.5	9.3	10.9	10	9.5	37.3	26.8	13
10. UmFKBP2	43.9	43.4	39.8	43.9	43.4	42.9	41.8	43.9	42.3		28.5	28.9	36.8	34	36	27	24.8	26.7	24.4	25.5	25.7	23.3	23.5	24	22.1	26.8	23.9	20.5	23.3	24.8	13.6	12.2	11.8	11.6	12.4	13.1	14.1	11.2	11.6	12.5	12.4	12.4	10.8	12.2	10.7	10.6	26.2	31.3	19
11. NcFKBP1	61.6	57.9	45.2	57.9	54.5	58.8	57.9	61.8	59.1	37.8		59.5	50.4	48.3	48.2	47.5	44.6	37.4	27.9	33.3	30	29.1	38.6	37.1	33.1	34	30.3	18.7	18.9	21.5	11.5	11.6	12.5	12.4	10.3	9.8	11.2	10.3	10.8	11	10.3	9.8	8.9	12.2	10.3	9.9	32.2	21.2	10.6
12. GzFKBP1	75	67.5	52.4	67.5	62.5	66.7	65.8	66.7	66.7	36.2	70.3		55.2	55.6	57.5	50.8	52	37.4	30.5	33.3	35	32.9	40.7	37.1	40	34.7	35.9	22.2	23.8	24	13.4	12.1	12.7	12	11	11.9	11.9	11.2	11.3	11.4	10.6	10.3	10.3	12.6	11.5	10.8	37.3	23.5	10.5
13. AnFKBP1	78.6	72.8	59.7	74.6	70.5	71.9	72.8	75.7	84.7	46.4	60.4	69.4		67.8	79.3	50.8	41.6	38.2	35.3	32.1	39	36.7	41.9	39.4	39.2	38	41	21	21.8	24	12.9	10.7	12.4	12.5	11.8	11.3	11.3	11.3	11.3	9.9	9.5	10.1	10.4	11	11.4	10.5	42.3	27.4	13.7
14. AfFKBP1	83	72.8	62.1	73.7	68.8	71.1	72.8	78.6	75	41.8	60.7	67.9	75.9		71.4	50.4	47.6	36.2	34.6	35.7	39.1	39.3	44.9	45.2	47.5	38	46.1	22.6	26.1	29.1	14.4	12.9	14	12.5	11.3	10.8	10.8	11.3	11.6	11.4	10.4	10.1	10.4	11.2	10.6	11.3	44.5	29.7	13.2
15. RoFKBP1	75.9	71.9	60.5	74.6	68.8	71.1	71.1	79.6	84.3	41.8	62.7	67.6	84.7	77.7		50.4	42.6	40	33.8	34.3	41.2	36.1	41.2	40	40.8	36.1	40.8	19.2	22.5	25	13.3	10.8	14.1	13.5	12.3	11.4	11.4	12.3	12.7	11.3	9.8	9.5	9.5	11.7	10.7	10.5	39	27.8	11.4
16. AfFKBP2	72.5	67.5	59.7	69.2	68.3	67.5	70	75.8	66.7	39.3	59.2	64.2	68.3	66.7	67.5		50.8	36.8	32.6	34.7	35.6	32.9	36.1	39.4	39.1	34.4	35.8	20.8	21.8	24.6	15	11.9	12.1	13.9	12.3	12	11.3	12.2	12.1	12.1	10.4	10.1	11	12.5	11.4	11.9	37.9	25.5	11.5
17. AnFKBP3	62.5	60.8	54	60	60.8	60.8	60	65.8	58.3	39.8	60	65	60	64.2	60.8	71.7		37.9	29.7	27.5	30.3	33.1	33.1	32.6	33.1	31	29.3	21.1	19	24.4	13.3	10.8	11	12.7	11.9	11.7	11.7	10	11.7	12	11.7	11	10.5	10.5	10.9	11.8	41.3	23.3	10.9
18. ScFpr2	55.6	56.3	51.9	55.6	54.1	55.6	55.6	51.1	51.1	40.3	46.7	48.1	48.9	49.6	52.6	52.6	50.4		52.1	52.8	56.2	52.7	43.9	44.6	41.3	43.4	49	28.5	28.2	30	17.1	14.6	17.6	17.2	15.1	14.2	15.1	14.4	15.6	14.4	14.3	14.1	13.1	14.2	12	13.8	31.9	33.5	10.4
19. DhFKBP2	48.1	49.6	54.8	51.9	54.1	50.4	50.4	48.9	46.7	38.3	45.9	44.4	48.1	48.9	48.9	48.9	48.9	71.9		52.1	50	54.9	48.2	49.3	44.1	39.6	51	24.3	33.2	35.2	13.8	14.7	14.8	15.1	13.8	12.4	12.6	12.6	13.2	12.5	12.2	12.1	11.6	12.4	12.5	12	34	32.9	10.5
20. KlFKBP2	47.9	48.6	46.4	50.7	49.3	47.9	50	50.7	47.1	38.3	47.9	45.7	49.3	47.9	47.9	50	44.3	67.1	64.3		54.2	55.2	47.9	48.6	40.7	46.2	49.3	25.6	33	38.5	14.8	13.5	15.1	15.1	12.4	12.6	12.8	12.3	13.4	13.2	12.1	12.1	11.3	13.6	12.8	11.8	28.1	34	11.7
21. CgFKBP2	52.9	55.9	50	56.6	55.9	53.7	53.7	50.7	50.7	38.3	43.4	50.7	54.4	52.9	55.1	52.2	46.3	72.1	64.7	70		51.7	42.6	44.7	39.3	41.4	45.5	29.7	24.3	29.9	16.1	15.9	17.1	14.2	15.4	13.9	14.2	14	14.6	13.2	13.4	13.4	12.5	13.8	13.8	13.1	30.3	34.9	10.4
22. YlFKBP2	52.1	53.5	52.1	54.2	52.8	52.1	53.5	50	47.2	39.8	41	43.8	50	52.1	50.7	51.4	44.4	63.9	65.3	67.4	63.2		46.2	50.3	43.8	44.5	52.4	26.9	30.2	32.7	15.6	15.2	17.6	17.1	14.8	14.3	15.2	14.3	15.9	15.1	13	13.5	13.5	15.3	14	14.4	31.8	34.3	11.3
23. AnFKBP4	54.1	54.1	48.9	54.1	49.6	51.9	51.9	52.6	52.6	35.7	47.4	50.4	52.6	57	51.9	54.1	47.4	60.7	65.9	65	60.3	61.8		77	47.8	47.2	52.1	26.8	40.6	43.4	16.4	14.5	15.9	15.7	14	12.6	11.9	13.6	13.7	14.3	12.8	12.4	13.6	14.1	13.3	13.8	34	35.4	10.7
24. AfFKBP3	53.7	52.2	51.5	51.5	50	50.7	50	54.5	52.2	37.8	49.3	52.2	52.2	58.2	52.2	53	49.3	61.5	66.7	62.1	61.8	65.3	88.1		47.4	44.4	54.6	26.2	39.2	44.4	15.6	13.3	13.3	14.3	12.4	11.7	12.9	12.8	12.5	12	12.2	12.1	11.4	12.8	12.5	12.2	31.5	35.7	11.1
25. NcFKBP2	61.7	58.3	62.1	60	62.5	56.7	56.7	60.8	55	36.2	50.8	54.2	54.2	59.2	55	60.8	48.3	55.6	58.5	53.6	55.9	58.3	62.2	59.7		38.7	44.7	23.4	32.6	37.8	15.7	14	13.6	13.8	12.7	12.7	12	12.4	14.3	12.3	11.5	11.5	12.2	13.7	13.1	11.8	37.8	31.1	9.8
26. UmFKBP1	50	53.5	48.6	53.5	54.9	53.5	52.8	51.4	46.5	44.4	44.4	44.4	47.9	49.3	47.2	49.3	45.1	60.6	55.6	61.3	63.4	61.1	59.2	56.3	52.8		49.7	23.4	31.5	33.7	15.3	13.9	15.1	15.6	13.5	12.8	13.3	11.6	13.2	13	11.9	12.3	12.9	13.2	11.9	13	31.3	38.8	12.3
27. CnFKBP2	55.3	55.3	53.9	56	55.3	52.5	56	53.2	49.6	39.3	43.3	46.1	50.4	56	52.5	55.3	44	66	69.5	61.7	66	70.8	68.1	68.8	56.7	65.5		26.9	32.4	36.1	14.8	14.2	16.9	15.9	14.3	13.8	13.6	13.6	14.7	13	11.5	11	11.6	14.7	13.3	13	33.3	38.8	10.3
28. RoFKBP2	38.3	38.3	38.3	35.3	37.1	36.5	39.5	35.9	37.7	40.3	31.1	35.3	35.9	40.1	35.3	37.1	34.7	46.7	43.7	47.3	46.1	48.5	43.1	41.9	40.7	44.3	45.5		20	25.4	13.5	12.3	10.2	13.3	11.4	12.2	12.2	9.8	14	11.5	12.6	11.2	11.4	11.6	10.5	10	21	26.9	13.7
29. NcFKBP3	36.4	32.7	33.2	35	32.3	32.3	33.6	33.6	32.3	43.8	28.6	31.3	32.3	34.6	30.9	32.7	27.6	42.4	42.4	42.4	37.8	42.4	49.8	51.6	41.5	41.5	44.2	41		60.8	13.8	16.5	16.8	14.6	14.9	14.4	15.2	13.6	15.6	15.9	15.2	14.9	14.8	13.5	14.5	14.1	22	36.1	15.8
30. GzFKBP2	39	36.9	34.9	38.5	38.5	35.9	37.4	39.5	36.4	46.4	33.3	32.8	34.9	38.5	35.4	37.9	32.3	46.2	46.2	48.2	45.1	47.2	52.8	53.8	45.1	46.2	48.2	43.1	73.7		15.7	17	13.4	14.1	15	11.7	14.5	12	15.3	15.1	13.3	13.8	14.6	13.9	13.9	14.6	24.9	39.7	15.3
31. UmFKBP3	18.9	20	19.7	18.7	18.9	19.2	19.5	17.3	18.1	23.7	15.7	16.8	18.1	18.1	17.3	21.1	18.7	23.5	20.5	22.1	22.4	21.6	20.8	20.8	22.4	22.4	21.6	21.9	24.5	23.7		40	36.5	35	37.6	37.1	35.9	35.7	34.5	35.2	34.3	35.9	30.4	32.1	30.2	32.4	12.5	13.6	17.3
32. CnFKBP3	18.8	19.3	19.8	19.3	18.8	19.3	19.3	17.3	16.8	21.5	15.1	17	16.8	17.5	15.6	18	16.3	21.5	21.2	19.8	22.2	21.2	18.3	19	20.5	20.2	21	21.2	26.2	24.7	58		37.6	36.4	41.6	40.1	42.5	40.2	39.2	38.8	38.5	41.9	35.3	38.7	35.2	34.8	11.3	15.8	16.8
33. RoFKBP4	18.6	19.6	20.2	18.6	18.1	18.6	19.1	17.3	16.8	21.7	17.8	16	16.8	18.1	17.5	19.4	17.3	23.3	22.3	21.5	22.3	23.6	19.9	20.2	21.2	21.5	23.6	22.5	25.4	23.6	55.5	54.8		39.8	37.5	36.1	37.2	34.6	35.9	33.9	37.1	35.6	32.3	33.1	30.8	32.1	10.7	14.1	18
34. SpFKBP39	18.6	21.6	21.3	21.9	21.3	21.6	22.2	19.7	19.1	21.1	18	16.6	18.8	18.3	18.6	20.8	17.7	25.5	23.8	22.4	22.7	23.8	21.6	21.1	21.9	21.3	24.1	23.8	27.4	24.1	53.6	53.8	58.9		41.7	37.5	39.4	38.9	40	37.9	37.6	37.1	34.2	37.3	33.4	36.3	11	15.4	16.4
35. ScFpr3	17.8	19.2	16.5	18.2	18.5	19.2	19.2	17	16.5	22.9	14.8	14.8	17.5	16.1	17.3	19.2	16.3	22.9	20.2	19.2	20.9	20.9	19	18	19	20	21.2	21.2	24.8	22.1	53.5	60.6	56.2	59.6		60.5	64.4	64.2	59.1	53.5	52.5	54.1	41.4	43.7	40.2	41.2	11.6	15.8	18
36. EgFKBP2	17.2	17.5	17.2	17.5	17.2	17	17.7	16.3	15.8	22.2	14.8	15.8	17.2	15.1	16.5	19.4	16.7	21.3	19.4	20.1	18.9	20.3	17.9	18.2	18.7	17.9	21.1	19.6	23	21.3	50.5	56.2	50.7	56.2	78.7		63	58	55.9	50.7	52.5	48.4	41	40.3	39.5	39.8	10	14.1	16.4
37. KlFKBP3	17.2	19.9	17	19.6	17.5	19.4	18.9	17.2	16.7	22.7	15.8	15.8	17.5	15.6	16.3	17.5	16.5	20.8	19.1	19.4	19.4	21.1	17.7	18.9	18.9	17.9	20.3	21.3	24.4	22	50.7	58.4	56	56.9	80.6	82.1		61	60	54.9	53.3	53	40.5	41.4	39.3	42.2	10.5	13.1	17.3
38. CgFKBP4	16.7	17.4	16.5	17.4	16.9	16.7	16.9	16.2	15.6	19.2	16	15.1	16	15.3	16.2	18.1	14.9	20.8	18.5	18.8	19	19.9	18.1	17.6	18.1	17.4	20.6	19.5	24.5	19.9	49.7	55.6	53.1	53.8	75.5	73.9	76		54.7	52.8	50.1	50	38.7	43.4	39.4	41.4	10.9	13.4	17.2
39. ScFpr4	18.9	19.9	17.9	18.9	18.6	18.9	19.6	18.1	18.4	21.2	16.3	15.8	17.3	16.6	17.6	19.4	17.9	23	20.9	20.9	21.2	21.9	20.4	19.6	20.4	19.4	21.7	23.7	26.5	22.7	54.6	57	53.6	57.9	73.7	74.2	75.1	68.4		58.6	46.5	47.2	39	40.2	37.5	41.1	12.2	16.9	15.1
40. CgFKBP3	17.3	19.1	17.3	18.1	17.6	18.3	18.1	17.3	16.8	22.4	16.8	15.1	16.6	15.8	16.8	19.3	17.6	21.9	19.8	19.8	20.1	20.6	19.3	19.3	19.1	19.1	20.9	22.4	26.4	21.9	51.8	57.3	53.5	56.8	73.5	69.9	71.8	67.5	75.4		45.6	46.8	40.9	38.5	37.7	41.9	11.5	14.1	16.7
41. DhFKBP3	16.8	17.2	16.6	16.1	16.8	16.8	15.9	16.3	15.9	21.4	14.9	15.9	15.6	15.6	15.4	17.5	17.2	19.8	18.4	18.9	20.2	18.9	17.9	18.2	18.6	18.6	20.2	18.9	24.8	21.1	51	57	52.9	57	69.9	69.4	71.5	69.8	66.2	64.6		66.2	40.8	40.5	37.7	41.1	10.6	12.8	16.5
42. CaFKBP3	16.1	17.8	16.8	16.8	17.1	17.1	16.1	16.4	15.9	21.7	15.7	16.4	15.9	15.7	15.2	16.6	16.8	20.6	18.5	19.4	20.3	18.9	18.5	18.2	19.2	18.2	19.9	19.6	24.1	20.6	52.1	58.9	50.5	57.7	71.5	68.7	71.3	69.8	63.3	67.1	81.1		39.6	39.3	39.8	40.8	9.8	13.3	17.5
43. AfFKBP4	14.8	16.1	16.3	16.1	16.7	15.7	15.9	15.2	14.6	21.1	13	14	15.7	14.6	14.6	16.7	15	19.7	17.7	17.3	18.3	19.5	18.3	17.1	17.9	18.1	18.3	19.5	23.8	21.7	44.3	51	46.7	50	58.1	56.3	55.7	58.1	54.9	55.9	58.1	58.9		51.9	51.9	73.5	9.7	13.4	17.4
44. NcFKBP4	16.9	18.2	16.7	17.6	17.1	17.8	18	16.1	16.3	21.6	16.1	14.8	16.1	15	15.4	17.3	15.2	20.8	18.6	19.9	18.8	20.3	17.6	17.3	18	17.8	20.1	18.6	22.9	20.8	48.2	54	49.5	51.4	59.1	57.2	59.1	60.8	54.6	52.5	59.3	57.6	67.5		60.6	53.2	10.7	13.9	16.3
45. GzFKBP3	15.8	16.8	16.6	16.6	16.6	17.2	16.6	14.5	15.4	19.8	14.1	14.3	16.4	14.5	15.2	16.6	15.6	18.2	18.2	17.6	18.2	19.8	17.8	18	18.2	16.8	19	18.6	24	20.6	45.5	49.5	46.5	49.5	56.8	54.1	55.2	56	52.7	50.3	55.8	56	70.9	75.6		55.2	9.5	13.7	17.6
46. AnFKBP5	15.4	16.6	16.8	16.4	16.6	16.4	16.2	14.9	14.9	20.5	13.9	14.5	15.1	14.7	14.7	17.6	15.1	19.3	18.9	17.8	18.5	18.9	18	18	17.6	18.3	19.7	20.1	23.9	23.9	45.9	52.1	48.3	51.5	57.9	56.6	56.6	59.3	55.4	56.6	58.7	59.5	85.2	69.9	70.5		10.6	12.7	15.2
47. AnFKBP2	63.2	60.5	54.8	59.6	57.9	57	60.5	57.9	56.1	36.2	50.9	51.8	60.5	61.4	58.8	59.2	56.7	43	51.1	39.3	44.1	41.7	49.6	47	52.5	47.9	44.7	35.3	34.6	38.5	16.8	17.3	16.2	17.7	17.3	15.6	17.2	17.2	18.1	17.6	16.6	16.1	15.2	15.4	14.3	15.8		24.7	11
48. RoFKBP3	38.8	35.9	34.4	35.4	35.4	35.4	35.4	35.4	34.9	48.8	30.1	33	33.5	36.4	34.4	37.3	32.5	47.4	43.1	44.5	45.9	46.9	44.5	45.5	43.1	48.8	45.5	43.5	55.8	58.4	25.3	24.7	23.8	27.7	22.9	24.2	22.5	23.1	25	23.1	22.8	24.1	22.6	22.5	21	22.6	33.5		16.3
49. RoFKBP5	18.7	16.6	19	16.9	16.4	17.1	17.4	16.9	18.2	28.3	15.8	16.1	18.4	17.9	16.6	18.4	16.9	16.6	16.9	17.7	15.8	16.1	16.4	16.6	16.6	19.2	17.7	23.4	27	26.2	37.1	35.8	33.5	34.5	33.1	34.4	32.1	32.3	36.2	34.7	35.2	34.3	30.7	33.4	36	33	16.1	27.5
50. SpFKBP39a	19.3	22.1	20.7	22.4	20.2	21.8	21.8	19.9	18.8	25.7	18.2	19.6	19.1	19.3	19.1	19.9	18.5	24.6	23.5	25.1	24.6	24.3	21.3	21.8	22.9	22.1	24.6	22.1	27.3	26.5	53.6	50.9	55	60.8	53	52.6	52.6	51	53.8	53.8	51.5	50.7	45.1	46.5	44	44.8	18.5	26.2	34.8
51. CaFKBP2	16.2	17.8	16.9	16.9	17.1	17.1	16.2	16.4	16	21.8	15.7	16.4	16	15.7	15.3	16.7	16.9	20.7	18.5	19.5	20.4	19	18.5	18.3	19.2	18.3	20	20	24.2	20.7	52.6	58.9	50.5	57.7	71.6	68.3	71.4	69.6	63.6	66.7	80.9	99.5	58.1	57.4	56	58.7	16.2	24.9	34.3
52. YlFKBP3	18.4	18.4	18.7	17.9	18.2	17.9	18.2	18.9	17.2	22.1	16	17.4	17.7	16.7	16.2	19.9	18.7	21.9	19.2	19.9	21.9	21.4	18.4	18.9	20.4	20.1	21.9	19.9	25.6	24.1	53.1	56.5	51.1	55.8	70.1	67.2	68.2	65.4	65.1	63.4	66.2	67.8	58.1	57.8	54.3	58.7	18.2	26	36.6
[truncated: 3 more columns]

## Sheet: GroupA
Similarity/Identity	1	2	3	4	5	6	7	8	9	10	11	12	13	14	15
1. SpFKBP12		66.1	50	64.4	61.2	61.9	64.4	66.1	65.2	33.5	48.3	60.7	62.6	70.5	63.4
2. ScFpr1	79.8		54.3	93	73.7	93	89.5	66.7	62.3	33	43.2	52.1	60.7	58.5	60.5
3. CaFKBP1	66.1	65.3		54.3	57.6	53.5	55.9	50	50	28.9	31.3	38.8	46.5	46.8	49.2
4. CgFKBP1	80.7	95.6	65.3		76.3	93	91.2	69.3	62.3	34	44.9	52.1	62.4	59.3	62.3
5. DhFKBP1	77.7	80.7	68.5	81.6		73.7	72.8	68.8	61.6	34.8	41.4	47	58.3	51.7	58
6. EgFKBP1	78.9	96.5	65.3	93.9	79.8		88.6	65.8	60.5	32.5	44.9	49.6	60.7	57.6	60.5
7. KlFKBP1	79.8	93	66.1	93.9	79.8	92.1		66.7	60.5	33	43.2	49.6	61.5	58.5	61.4
8. YlFKBP1	79.5	77.2	64.5	79.8	79.5	76.3	75.4		66.7	34.5	50	52.2	63.1	65.2	67.6
9. CnFKBP1	79.5	73.7	62.1	75.4	71.4	72.8	71.9	80.6		32.5	45.6	55.8	75.7	67.9	75.9
10. UmFKBP2	43.9	43.4	39.8	43.9	43.4	42.9	41.8	43.9	42.3		28.5	28.9	36.8	34	36
11. NcFKBP1	61.6	57.9	45.2	57.9	54.5	58.8	57.9	61.8	59.1	37.8		59.5	50.4	48.3	48.2
12. GzFKBP1	75	67.5	52.4	67.5	62.5	66.7	65.8	66.7	66.7	36.2	70.3		55.2	55.6	57.5
13. AnFKBP1	78.6	72.8	59.7	74.6	70.5	71.9	72.8	75.7	84.7	46.4	60.4	69.4		67.8	79.3
14. AfFKBP1	83	72.8	62.1	73.7	68.8	71.1	72.8	78.6	75	41.8	60.7	67.9	75.9		71.4
15. RoFKBP1	75.9	71.9	60.5	74.6	68.8	71.1	71.1	79.6	84.3	41.8	62.7	67.6	84.7	77.7

## Sheet: GroupB
Similarity/Identity	1	2
1. AfFKBP2		50.8
2. AnFKBP3	71.7

## Sheet: GroupC
Similarity/Identity	1	2	3	4	5	6	7	8	9	10	11
1. ScFpr2		52.1	52.8	56.2	52.7	43.9	44.6	41.3	43.4	49	28.5
2. DhFKBP2	71.9		52.1	50	54.9	48.2	49.3	44.1	39.6	51	24.3
3. KlFKBP2	67.1	64.3		54.2	55.2	47.9	48.6	40.7	46.2	49.3	25.6
4. CgFKBP2	72.1	64.7	70		51.7	42.6	44.7	39.3	41.4	45.5	29.7
5. YlFKBP2	63.9	65.3	67.4	63.2		46.2	50.3	43.8	44.5	52.4	26.9
6. AnFKBP4	60.7	65.9	65	60.3	61.8		77	47.8	47.2	52.1	26.8
7. AfFKBP3	61.5	66.7	62.1	61.8	65.3	88.1		47.4	44.4	54.6	26.2
8. NcFKBP2	55.6	58.5	53.6	55.9	58.3	62.2	59.7		38.7	44.7	23.4
9. UmFKBP1	60.6	55.6	61.3	63.4	61.1	59.2	56.3	52.8		49.7	23.4
10. CnFKBP2	66	69.5	61.7	66	70.8	68.1	68.8	56.7	65.5		26.9
11. RoFKBP2	46.7	43.7	47.3	46.1	48.5	43.1	41.9	40.7	44.3	45.5

## Sheet: GroupD
Similarity/Identity	1	2
1. NcFKBP3		60.8
2. GzFKBP2	73.7

## Sheet: GroupE
Similarity/Identity	1	2	3	4
1. UmFKBP3		40	36.5	35
2. CnFKBP3	58		37.6	36.4
3. RoFKBP4	55.5	54.8		39.8
4. SpFKBP39	53.6	53.8	58.9

## Sheet: GroupF
Similarity/Identity	1	2	3	4
1. ScFpr3		60.5	64.4	64.2
2. EgFKBP2	78.7		63	58
3. KlFKBP3	80.6	82.1		61
4. CgFKBP4	75.5	73.9	76

## Sheet: GroupG
Similarity/Identity	1	2
1. ScFpr4		58.6
2. CgFKBP3	75.4

## Sheet: GroupH
Similarity/Identity	1	2
1. DhFKBP3		66.2
2. CaFKBP3	81.1

## Sheet: GroupI
Similarity/Identity	1	2	3	4
1. AfFKBP4		51.9	51.9	73.5
2. NcFKBP4	67.5		60.6	53.2
3. GzFKBP3	70.9	75.6		55.2
4. AnFKBP5	85.2	69.9	70.5
