# Supplementary material for: Identification and comparative analysis of sixteen fungal peptidyl-prolyl cis/trans isomerase repertoires
Source: BMC Genomics. 2006 Sep 22;7:244. doi: 10.1186/1471-2164-7-244 (PMC1618848; doi:10.1186/1471-2164-7-244)
Supplement: Additional File 6 — Pairwise expected (E)-values and bit scores of the parvulins. Pairwise expected (E)-values and bit scores for all members of each of the individual parvulin groups, and a global comparison of all the parvulins identified in this report. [file 1471-2164-7-244-S6.xls]

## Sheet: All
E-values	AfPar1	AnPar1	GzPar1	NcPar1	AfPin1	AnPin1	CaEss1	CgPin1	CnEss1	DhPin1	EcPin1	EgPin1	GzPin1	KlPin1	NcPin1	RoPin1	ScEss1	SpPin1	UmPin1	YlPin1
AfPar1		9e-43	1e-41	3e-37	6e-07	5e-07	2e-05	1e-05	5e-06	0.002	2e-05	4e-08	2e-05	7e-08	3e-05	2e-06	5e-07	2e-06	1e-07	6e-05
AfPin1	1e-06		3e-05	2e-06	1e-113	3e-82	2e-47	1e-43	5e-41	3e-49	1e-17	1e-40	1e-75	3e-42	4e-75	1e-41	5e-41	9e-56	3e-47	4e-68
AnPar1	2e-42	4e-53		8e-39	1e-06	9e-06	4e-08	2e-05	6e-08	0.0001	9e-06	5e-09	4e-05	3e-07	2e-05	6e-08	2e-07	1e-07	7e-08	2e-05
AnPin1	9e-07	2e-05	2e-05		4e-82	6e-127	4e-48	4e-43	2e-39	1e-49	5e-16	3e-42	8e-72	1e-43	3e-70	6e-40	2e-39	6e-56	8e-42	2e-67
CaEss1	3e-05	6e-08	5e-07	2e-05		4e-48	1e-104	1e-36	4e-36	6e-75	2e-15	4e-35	2e-45	2e-38	3e-44	1e-39	1e-37	2e-43	2e-35	4e-44
CgPin1	2e-05	2e-05	3e-06	4e-07	1e-43		1e-36	4e-101	1e-32	5e-40	2e-18	1e-60	1e-38	1e-65	5e-40	2e-37	2e-73	6e-38	6e-38	6e-37
CnEss1	8e-06	8e-08	2e-06	2e-06	4e-41	1e-39		1e-32	5e-104	2e-33	3e-15	1e-34	1e-43	2e-35	2e-38	3e-30	2e-33	2e-37	8e-48	7e-39
DhPin1	0.005	0.0002	5e-05	0.0007	2e-43	1e-42	5e-68		4e-27	3e-95	3e-09	2e-32	1e-43	4e-36	7e-44	2e-34	4e-31	1e-38	1e-29	6e-41
EcPin1	2e-05	1e-05	2e-05	2e-05	1e-17	3e-16	2e-15	2e-18		8e-14	1e-89	5e-17	1e-17	6e-20	3e-19	6e-20	2e-17	3e-22	4e-19	1e-18
EgPin1	6e-08	7e-09	3e-08	4e-07	4e-35	7e-36	2e-28	3e-53	2e-28		2e-13	2e-86	1e-29	4e-56	2e-33	4e-28	5e-53	3e-34	2e-29	6e-29
GzPar1	1e-32	4e-33	1e-42	9e-33	5e-05	9e-06	7e-07	2e-06	6e-06	2e-05		8e-08	0.0004	1e-07	0.0001	1e-06	8e-08	3e-05	9e-06	2e-05
GzPin1	2e-05	7e-05	0.0004	0.0002	9e-76	6e-72	2e-45	2e-38	1e-43	1e-49	1e-17		4e-104	2e-40	1e-73	1e-39	3e-37	3e-54	2e-45	3e-65
KlPin1	6e-08	4e-07	7e-09	1e-08	2e-42	1e-43	2e-38	1e-65	1e-35	3e-43	7e-20	4e-63		2e-94	2e-40	3e-36	5e-65	1e-45	6e-37	2e-41
NcPar1	8e-37	8e-39	1e-42	6e-53	1e-06	0.0001	1e-05	3e-07	1e-06	8e-05	2e-05	3e-08	0.0001		7e-06	3e-08	8e-07	2e-05	6e-07	3e-06
NcPin1	5e-05	3e-05	5e-05	1e-05	4e-74	1e-68	8e-44	5e-40	7e-37	2e-49	4e-18	5e-38	1e-72	4e-40		7e-40	1e-39	2e-53	2e-43	8e-59
RoPin1	2e-06	7e-08	4e-07	4e-08	7e-34	3e-32	1e-33	2e-31	3e-24	4e-33	8e-17	2e-28	7e-32	2e-30	2e-32		1e-27	2e-34	5e-32	8e-31
ScEss1	7e-07	2e-07	5e-08	1e-06	4e-41	1e-39	1e-37	2e-73	2e-33	1e-38	2e-17	1e-60	3e-37	5e-65	1e-39	2e-33		3e-39	4e-39	2e-35
SpPin1	3e-06	1e-07	6e-06	2e-05	8e-56	5e-56	2e-43	6e-38	2e-37	8e-45	3e-22	2e-39	3e-54	1e-45	1e-54	6e-43	3e-39		1e-41	1e-49
UmPin1	6e-06	4e-06	1e-05	3e-06	5e-44	4e-39	6e-33	5e-34	3e-45	3e-34	3e-16	4e-32	2e-41	7e-34	2e-40	7e-36	2e-36	4e-39		4e-39
YlPin1	4e-05	2e-05	2e-05	1e-06	3e-68	2e-67	4e-44	7e-37	7e-39	1e-47	1e-18	8e-35	3e-65	3e-41	1e-58	6e-38	2e-35	1e-49	2e-40
Bit Score	AfPar1	AnPar1	GzPar1	NcPar1	AfPin1	AnPin1	CaEss1	CgPin1	CnEss1	DhPin1	EcPin1	EgPin1	GzPin1	KlPin1	NcPin1	RoPin1	ScEss1	SpPin1	UmPin1	YlPin1
AfPar1		157	153	139	38.5	38.9	33.5	34.3	35.4	26.6	33.9	42.4	33.9	41.6	32.7	37	38.9	36.6	40.8	32
AfPin1	38.5		33.5	37.4	393	289	174	160	152	179	74.7	150	267	156	265	154	152	201	173	242
AnPar1	156	191		144	37.7	34.7	42.4	33.9	42	30.8	34.7	45.4	32.3	39.7	33.5	42	40.4	41.2	41.6	33.9
AnPin1	38.9	34.7	34.7		289	437	176	159	147	181	69.7	156	254	160	249	149	147	202	155	240
CaEss1	33.5	42.4	39.3	34.3		176	363	137	135	265	67.4	132	166	143	162	147	141	160	134	162
CgPin1	34.3	33.9	37	39.7	160		137	352	124	149	77	217	144	234	149	140	259	142	142	138
CnEss1	35.4	42	37.4	37.7	152	147		124	361	127	66.6	131	160	134	144	116	127	140	174	145
DhPin1	26.2	30.8	32.7	28.9	160	157	241		106	332	47	124	160	135	161	130	119	144	114	152
EcPin1	33.9	34.7	33.5	33.9	74.7	69.7	67.4	77		61.6	313	72.4	74.3	82	79.7	82	73.9	89.7	79.3	77.8
EgPin1	42.4	45.4	43.5	39.7	132	135	110	192	110		60.8	302	114	202	126	109	192	129	114	112
GzPar1	124	125	157	124	32.3	34.7	38.5	37	35.4	33.5		41.6	29.3	41.2	31.2	37.7	41.6	33.1	34.7	33.9
GzPin1	33.9	32.3	29.6	30.8	267	254	166	144	160	180	74.3		362	150	260	147	139	196	166	232
KlPin1	42.4	39.7	45.4	44.7	156	160	143	234	134	159	82	225		329	150	136	231	167	138	153
NcPar1	137	144	157	191	37.4	31.2	34.3	39.7	37.7	31.6	33.9	42.7	30.8		35	42.7	38.1	33.9	38.5	36.2
NcPin1	32.7	33.5	32.7	35	262	244	161	149	138	180	76.3	142	257	149		148	147	193	160	211
RoPin1	37	42	39.3	42.7	128	122	127	120	96.3	125	71.6	110	121	117	123		107	130	122	118
ScEss1	38.9	40.4	42.7	38.1	152	147	141	259	127	144	73.9	217	139	231	147	126		146	145	134
SpPin1	36.6	41.2	35.8	33.9	201	202	160	142	140	164	89.7	147	196	167	197	158	146		154	181
UmPin1	35.8	36.2	34.7	37	162	145	125	129	166	129	70.1	122	153	128	150	135	136	145		145
YlPin1	33.1	33.9	34.3	38.1	242	240	162	138	145	174	77.8	131	232	153	211	142	134	181	150

## Sheet: GroupA
E Value	AfPar1	AnPar1	GzPar1	NcPar1
AfPar1		2e-43	2e-42	6e-38
AnPar1	4e-43		3e-42	1e-39
GzPar1	2e-33	8e-34		2e-33
NcPar1	1e-37	2e-39	2e-43
Bit score	AfPar1	AnPar1	GzPar1	NcPar1
AfPar1		157	153	139
AnPar1	156		153	144
GzPar1	124	125		124
NcPar1	137	144	157

## Sheet: Group B
E-value	SpPin1	ScEss1	CaEss1	CgPin1	DhPin1	EgPin1	KlPin1	YlPin1	CnEss1	UmPin1	NcPin1	GzPin1	AnPin1	AfPin1	RoPin1	EcPin1
SpPin1		3e-39	2e-43	5e-38	7e-45	2e-39	1e-45	1e-49	2e-37	1e-41	1e-54	3e-54	4e-56	7e-56	5e-43	3e-22
ScEss1	3e-39		8e-38	2e-73	1e-38	1e-60	5e-65	1e-35	2e-33	3e-39	9e-40	2e-37	1e-39	4e-41	2e-33	2e-17
CaEss1	2e-43	9e-38		1e-36	5e-75	3e-35	2e-38	4e-44	4e-36	1e-35	3e-44	2e-45	3e-48	1e-47	9e-40	2e-15
CgPin1	5e-38	2e-73	9e-37		4e-40	1e-60	1e-65	5e-37	1e-32	5e-38	4e-40	1e-38	3e-43	1e-43	2e-37	2e-18
DhPin1	1e-38	4e-31	5e-68	1e-32		1e-32	4e-36	5e-41	3e-27	1e-29	6e-44	1e-43	1e-42	2e-43	2e-34	2e-09
EgPin1	2e-34	4e-53	1e-28	3e-53	5e-32		4e-56	5e-29	1e-28	1e-29	2e-33	1e-29	6e-36	4e-35	3e-28	1e-13
KlPin1	1e-45	4e-65	2e-38	9e-66	3e-43	3e-63		2e-41	1e-35	5e-37	2e-40	1e-40	1e-43	2e-42	3e-36	6e-20
YlPin1	1e-49	1e-35	4e-44	6e-37	1e-47	7e-35	2e-41		6e-39	2e-40	9e-59	3e-65	1e-67	3e-68	5e-38	1e-18
CnEss1	2e-37	2e-33	4e-36	1e-32	1e-33	9e-35	1e-35	6e-39		7e-48	1e-38	1e-43	1e-39	4e-41	2e-30	3e-15
UmPin1	3e-39	2e-36	5e-33	4e-34	3e-34	3e-32	6e-34	3e-39	2e-45		2e-40	2e-41	3e-39	5e-44	6e-36	2e-16
NcPin1	2e-53	1e-39	7e-44	4e-40	2e-49	4e-38	3e-40	7e-59	6e-37	1e-43		1e-72	1e-68	4e-74	6e-40	4e-18
GzPin1	3e-54	3e-37	2e-45	1e-38	1e-49	7e-35	1e-40	3e-65	1e-43	2e-45	1e-73		5e-72	8e-76	9e-40	1e-17
AnPin1	5e-56	1e-39	4e-48	4e-43	1e-49	2e-42	1e-43	2e-67	1e-39	7e-42	3e-70	7e-72		3e-82	5e-40	4e-16
AfPin1	8e-56	4e-41	1e-47	1e-43	2e-49	1e-40	2e-42	3e-68	4e-41	2e-47	3e-75	9e-76	3e-82		1e-41	1e-17
RoPin1	2e-34	1e-27	8e-34	2e-31	3e-33	1e-28	1e-30	7e-31	3e-24	5e-32	2e-32	6e-32	3e-32	6e-34		7e-17
EcPin1	2e-22	1e-17	1e-15	2e-18	7e-14	4e-17	5e-20	1e-18	2e-15	3e-19	3e-19	1e-17	3e-16	8e-18	5e-20
Bit Score	SpPin1	ScEss1	CaEss1	CgPin1	DhPin1	EgPin1	KlPin1	YlPin1	CnEss1	UmPin1	NcPin1	GzPin1	AnPin1	AfPin1	RoPin1	EcPin1
SpPin1		146	160	142	164	147	167	181	140	154	197	196	202	201	158	89.7
ScEss1	146		141	259	144	217	231	134	127	145	147	139	147	152	126	73.9
CaEss1	160	141		137	265	132	143	162	135	134	162	166	176	174	147	67.4
CgPin1	142	259	137		149	217	234	138	124	142	149	144	159	160	140	77
DhPin1	144	119	241	124		124	135	152	106	114	161	160	157	160	130	47
EgPin1	129	192	110	192	122		202	112	110	114	126	114	135	132	109	60.8
KlPin1	167	231	143	234	159	225		153	134	138	150	150	160	156	136	82
YlPin1	181	134	162	138	174	131	153		145	150	211	232	240	242	142	77.8
CnEss1	140	127	135	124	127	131	134	145		174	144	160	147	152	116	66.6
UmPin1	145	136	125	129	129	122	128	145	166		150	153	145	162	135	70.1
NcPin1	193	147	161	149	180	142	149	211	138	160		257	244	262	148	76.3
GzPin1	196	139	166	144	180	131	150	232	160	166	260		254	267	147	74.3
AnPin1	202	147	176	159	181	156	160	240	147	155	249	254		289	149	69.7
AfPin1	201	152	174	160	179	150	156	242	152	173	265	267	289		154	74.7
RoPin1	130	107	127	120	125	110	117	118	96.3	122	123	121	122	128		71.6
EcPin1	89.7	73.9	67.4	77	61.6	72.4	82	77.8	66.6	79.3	79.7	74.3	69.7	74.7	82
