# Supplementary material for: Identification and comparative analysis of sixteen fungal peptidyl-prolyl cis/trans isomerase repertoires
Source: BMC Genomics. 2006 Sep 22;7:244. doi: 10.1186/1471-2164-7-244 (PMC1618848; doi:10.1186/1471-2164-7-244)
Supplement: Additional File 7 — Pairwise percentage sequence identity and similarity of the parvulins. Pairwise percentage sequence identity and similarity for all members of each of the individual parvulin groups, and a global comparison of all the parvulins identified in this report. [file 1471-2164-7-244-S7.xls]

## Sheet: All
Similarity/Identity	1	2	3	4	5	6	7	8	9	10	11	12	13	14	15	16	17	18	19	20
1. SpPin1		45.1	45.3	43.6	47.8	46.6	50.3	49.7	41.2	47.5	52.7	54.2	48.3	52.1	49.1	34.8	23.1	20.4	21.5	23.2
2. ScEss1	62.9		42.9	72.8	44.5	62.4	65.9	39.2	40.1	42.9	42.7	41.3	38	43.9	42.4	34.5	23.2	24.3	23.2	23.2
3. CaEss1	67.2	63.8		42.2	67.2	41.2	44.6	46.8	41.1	41.8	42.6	45.6	40.3	45.6	44.6	30.6	18.6	23	21.3	21.3
4. CgPin1	63.4	83.8	67.8		44.3	60.1	66.5	41.1	40.1	41.7	42.1	43.2	40.9	44.7	43.9	32.8	23.5	21.7	21.8	21.8
5. DhPin1	66.1	65.5	85.9	68.4		45.2	48.6	50.5	42.2	43.4	49.5	50	43.1	45.6	46.3	27.2	21.3	21.3	20.8	22.4
6. EgPin1	59.4	74.7	62.7	74.6	66.1		66.9	41.1	40.8	40.6	41.4	40.4	42.9	43.8	45.7	32.7	23.7	21.9	20.9	25.9
7. KlPin1	68	79.4	64.4	79.2	66.7	79.1		45.4	43.4	43	44.1	45.8	43.3	44.8	46	33.7	25	25	23.7	23.2
8. YlPin1	68.6	61.6	67	61.6	67	57.3	61.1		43.5	42.8	54.5	61.6	57.4	62.8	42.7	28.9	25.1	22.9	23	22.5
9. CnEss1	60.7	58.4	65.7	57.9	60.7	59.6	58.4	62.7		54.7	40.5	45.6	36.1	41.3	39.1	29.8	21.7	19.6	17.9	20.7
10. UmPin1	65.7	62.6	63.8	63.8	61.6	62.1	62.6	59.5	66.3		45.5	46.7	37.6	46.4	44.9	30.6	21.1	19.4	20.4	21
11. NcPin1	71.5	61.3	64	62.4	68.3	58.6	59.1	73.1	60.2	62.9		70.4	56.3	61.4	44.1	27.7	24.1	20.9	21.1	22
12. GzPin1	72.3	64.4	67.8	65.5	72.3	59.3	62.7	76.8	65.2	65.5	78.5		58.3	67.9	45.2	32.6	25	23.2	24.5	23.5
13. AnPin1	62.4	53.8	60.5	58.1	58.1	52.4	54.8	69	53.8	55.2	71.4	69		63.2	39.5	25.4	20	21.4	18.6	18.2
14. AfPin1	66.1	60.4	65.6	62.5	64.6	56.3	57.3	77.6	58.3	60.9	79.2	79.2	75.7		44.3	30.7	22.4	20.9	21	19.4
15. RoPin1	65.7	60	61.6	61.8	62.1	57.1	66	59.5	55.6	64.9	58.6	61	50	57.8		35.6	25	23.6	23.1	23.6
16. EcPin1	48.6	43.5	43.5	45.7	43.5	47.9	45.1	44.3	46.1	45.4	46.8	46.9	37.6	48.4	52		26.1	23.6	25.2	23.4
17. NcPar1	36	35.3	33.9	38.7	36.7	39.3	40.1	33.5	32.6	35.1	34.9	36.2	32.4	34.9	41.3	40.7		66.2	63.1	72.6
18. AnPar1	35.4	42.9	37.9	41.6	37.3	39.9	44.4	35.1	34.8	33.9	38.2	42.4	33.3	37	42.7	40.7	73.8		68.7	67.6
19. AfPar1	37.1	43.5	39.5	38.7	39	40.5	40.7	37.8	34.3	36.2	36	39.5	30.5	37	41.3	40	71.5	76		67.4
20. GzPar1	37.1	41.2	33.9	40.5	33.9	44.2	41.4	33.5	36	36.2	34.4	37.9	32.9	33.3	39.3	43.3	82	77.4	76.7

## Sheet: GroupA
Similarity/Identity	1	2	3	4
1. NcPar1		66.2	63.1	72.6
2. AnPar1	73.8		68.7	67.6
3. AfPar1	71.5	76		67.4
4. GzPar1	82	77.4	76.7

## Sheet: GroupB
Similarity/Identity	1	2	3	4	5	6	7	8	9	10	11	12	13	14	15	16
1. SpPin1		45.1	45.3	43.6	47.8	46.6	50.3	49.7	41.2	47.5	52.7	54.2	48.3	52.1	49.1	34.8
2. ScEss1	62.9		42.9	72.8	44.5	62.4	65.9	39.2	40.1	42.9	42.7	41.3	38	43.9	42.4	34.5
3. CaEss1	67.2	63.8		42.2	67.2	41.2	44.6	46.8	41.1	41.8	42.6	45.6	40.3	45.6	44.6	30.6
4. CgPin1	63.4	83.8	67.8		44.3	60.1	66.5	41.1	40.1	41.7	42.1	43.2	40.9	44.7	43.9	32.8
5. DhPin1	66.1	65.5	85.9	68.4		45.2	48.6	50.5	42.2	43.4	49.5	50	43.1	45.6	46.3	27.2
6. EgPin1	59.4	74.7	62.7	74.6	66.1		66.9	41.1	40.8	40.6	41.4	40.4	42.9	43.8	45.7	32.7
7. KlPin1	68	79.4	64.4	79.2	66.7	79.1		45.4	43.4	43	44.1	45.8	43.3	44.8	46	33.7
8. YlPin1	68.6	61.6	67	61.6	67	57.3	61.1		43.5	42.8	54.5	61.6	57.4	62.8	42.7	28.9
9. CnEss1	60.7	58.4	65.7	57.9	60.7	59.6	58.4	62.7		54.7	40.5	45.6	36.1	41.3	39.1	29.8
10. UmPin1	65.7	62.6	63.8	63.8	61.6	62.1	62.6	59.5	66.3		45.5	46.7	37.6	46.4	44.9	30.6
11. NcPin1	71.5	61.3	64	62.4	68.3	58.6	59.1	73.1	60.2	62.9		70.4	56.3	61.4	44.1	27.7
12. GzPin1	72.3	64.4	67.8	65.5	72.3	59.3	62.7	76.8	65.2	65.5	78.5		58.3	67.9	45.2	32.6
13. AnPin1	62.4	53.8	60.5	58.1	58.1	52.4	54.8	69	53.8	55.2	71.4	69		63.2	39.5	25.4
14. AfPin1	66.1	60.4	65.6	62.5	64.6	56.3	57.3	77.6	58.3	60.9	79.2	79.2	75.7		44.3	30.7
15. RoPin1	65.7	60	61.6	61.8	62.1	57.1	66	59.5	55.6	64.9	58.6	61	50	57.8		35.6
16. EcPin1	48.6	43.5	43.5	45.7	43.5	47.9	45.1	44.3	46.1	45.4	46.8	46.9	37.6	48.4	52
